# Supplementary material for: Novel FLT3/AURK multikinase inhibitor is efficacious against sorafenib-refractory and sorafenib-resistant hepatocellular carcinoma
Source: J Biomed Sci. 2022 Jan 21;29:5. doi: 10.1186/s12929-022-00788-0 (PMC8781143; doi:10.1186/s12929-022-00788-0)
Supplement: Supplementary file 2 — Additional file 2: Table S1. List of differentially expressed genes by DBPR114-treated Huh7 tumors. Tumor tissue RNA was isolated and subjected to RNA sequencing analysis using human-specific genome read data. The significantly upregulated and downregulated genes between the treatment and vehicle control groups were selected if they had an FDR < 0.05 and absolute fold change ≥ 2. n = 4 per group for vehicle control, and n = 3 per group for DBPR114. Table S2. List of down-regulated genes associated with (A) E2F targets gene set, (B) G2/M checkpoint gene set, (C) mitotic spindle gene set, and (D) MTORC complex 1 signaling gene set by DBPR114-treated Huh7 tumors. The Huh7 tumors from the vehicle control and treated groups were harvested at the end of studies (Figure 4). The tumor RNA was isolated and analyzed for human gene expressions through mRNA sequencing. Gene set enrichment analysis was performed on Huh7 xenograft tumors (FDR < 0.05). [file 12929_2022_788_MOESM2_ESM.xlsx]

## Sheet: Table S1
Table S1. List of differentially expressed genes by DBPR114-treated human Huh7 HCC tumors.
geneID	length	Ctrl-28.rawreads	Ctrl-28.FPKM	Ctrl-20.rawreads	Ctrl-20.FPKM	Ctrl-34.rawreads	Ctrl-34.FPKM	Ctrl-62.rawreads	Ctrl-62.FPKM	D114-39.rawreads	D114-39.FPKM	D114-36.rawreads	D114-36.FPKM	D114-19.rawreads	D114-19.FPKM	baseMean	log2FoldChange	lfcSE	stat	pvalue	padj	Regulation	Chr	Start	End	Strand	GeneSymbol	Description	GO_BP	GO_CC	GO_MF	KO
ENSG00000125968	1233	2186	109.07	1893	95.58	1626	80.31	1929	94.29	6760	348.92	9080	484.44	9302	485.5	4709.5	2.12552	0.138042	15.3976	1.69928e-53	3.45073e-49	Ups	20	30193086	30194318	+	ID1	inhibitor of DNA binding 1%2C dominant negative helix-loop-helix protein [Source:HGNC Symbol%3BAcc:5360]	GO:0000122:negative regulation of transcription from RNA polymerase II promoter;GO:0001525:angiogenesis;GO:0001886:endothelial cell morphogenesis;GO:0006351:transcription, DNA-templated;GO:0006915:apoptotic process;GO:0007179:transforming growth factor beta receptor signaling pathway;GO:0007507:heart development;GO:0010621:negative regulation of transcription by transcription factor localization;…	GO:0005634:nucleus;GO:0005737:cytoplasm;	GO:0003700:sequence-specific DNA binding transcription factor activity;GO:0005515:protein binding;GO:0046983:protein dimerization activity;	K04680
ENSG00000198832	3187	714	13.78	622	12.15	686	13.11	696	13.16	1915	38.24	2604	53.75	2311	46.67	1366.65	1.75697	0.121087	14.5099	1.04838e-47	1.06447e-43	Ups	22	31500758	31516055	-	SELM	Selenoprotein M [Source:UniProtKB/Swiss-Prot%3BAcc:Q8WWX9]	-	GO:0005634:nucleus;GO:0005730:nucleolus;GO:0005737:cytoplasm;GO:0005783:endoplasmic reticulum;GO:0005794:Golgi apparatus;GO:0048471:perinuclear region of cytoplasm;	-	K12606
ENSG00000130203	2191	28223	792.47	22677	644.37	26754	743.64	26159	719.54	69430	2016.74	67033	2012.62	69718	2047.77	44292.7	1.43624	0.103891	13.8245	1.81433e-43	1.22812e-39	Ups	19	45409011	45412650	+	APOE	apolipoprotein E [Source:HGNC Symbol%3BAcc:613]	GO:0000302:response to reactive oxygen species;GO:0001523:retinoid metabolic process;GO:0001937:negative regulation of endothelial cell proliferation;GO:0002021:response to dietary excess;GO:0006641:triglyceride metabolic process;GO:0006707:cholesterol catabolic process;GO:0006869:lipid transport;GO:0006874:cellular calcium ion homeostasis;GO:0006898:receptor-mediated endocytosis;GO:0006979:respo…	GO:0005576:extracellular region;GO:0005615:extracellular space;GO:0005737:cytoplasm;GO:0005769:early endosome;GO:0005770:late endosome;GO:0005794:Golgi apparatus;GO:0005886:plasma membrane;GO:0030425:dendrite;GO:0031232:extrinsic component of external side of plasma membrane;GO:0034361:very-low-density lipoprotein particle;GO:0034362:low-density lipoprotein particle;GO:0034363:intermediate-densit…	GO:0001540:beta-amyloid binding;GO:0005319:lipid transporter activity;GO:0005515:protein binding;GO:0005543:phospholipid binding;GO:0008201:heparin binding;GO:0008289:lipid binding;GO:0016209:antioxidant activity;GO:0017127:cholesterol transporter activity;GO:0042802:identical protein binding;GO:0042803:protein homodimerization activity;GO:0046848:hydroxyapatite binding;GO:0046911:metal chelating…	K04524;K17985
ENSG00000184697	1739	913	32.3	982	35.16	993	34.78	948	32.85	2930	107.23	2474	93.59	2388	88.37	1660.59	1.46008	0.108014	13.5175	1.23265e-41	6.25783e-38	Ups	16	3064713	3070072	-	CLDN6	claudin 6 [Source:HGNC Symbol%3BAcc:2048]	GO:0016338:calcium-independent cell-cell adhesion via plasma membrane cell-adhesion molecules;	GO:0005886:plasma membrane;GO:0005923:bicellular tight junction;GO:0016020:membrane;GO:0016021:integral component of membrane;	GO:0005198:structural molecule activity;GO:0042802:identical protein binding;	K06087
ENSG00000102265	1790	560	19.25	617	21.46	550	18.71	531	17.88	1989	70.72	2510	92.24	1560	56.09	1186.52	1.82706	0.136299	13.4048	5.66526e-41	2.30089e-37	Ups	X	47441712	47446188	+	TIMP1	TIMP metallopeptidase inhibitor 1 [Source:HGNC Symbol%3BAcc:11820]	GO:0001775:cell activation;GO:0002576:platelet degranulation;GO:0007568:aging;GO:0007596:blood coagulation;GO:0008284:positive regulation of cell proliferation;GO:0022617:extracellular matrix disassembly;GO:0030168:platelet activation;GO:0030198:extracellular matrix organization;GO:0034097:response to cytokine;GO:0042060:wound healing;GO:0043066:negative regulation of apoptotic process;GO:0043249…	GO:0005576:extracellular region;GO:0005604:basement membrane;GO:0031093:platelet alpha granule lumen;	GO:0005515:protein binding;GO:0008191:metalloendopeptidase inhibitor activity;GO:0046872:metal ion binding;	K16451
ENSG00000175416	2039	584	17.62	514	15.69	476	14.22	529	15.64	1456	45.45	1972	63.62	1969	62.15	1075.34	1.77898	0.134098	13.2662	3.63526e-40	1.23035e-36	Ups	5	175819456	175843570	-	CLTB	clathrin%2C light chain B [Source:HGNC Symbol%3BAcc:2091]	GO:0006886:intracellular protein transport;GO:0016192:vesicle-mediated transport;	GO:0005802:trans-Golgi network;GO:0030118:clathrin coat;GO:0030130:clathrin coat of trans-Golgi network vesicle;GO:0030132:clathrin coat of coated pit;GO:0060170:ciliary membrane;	GO:0005198:structural molecule activity;GO:0005515:protein binding;GO:0042277:peptide binding;	K04645
ENSG00000134363	2969	1453	30.11	1028	21.56	1235	25.33	995	20.2	3543	75.95	4951	109.7	4072	88.26	2470.69	1.82858	0.138542	13.1988	8.91957e-40	2.58757e-36	Ups	5	52776239	52782964	+	FST	follistatin [Source:HGNC Symbol%3BAcc:3971]	GO:0000122:negative regulation of transcription from RNA polymerase II promoter;GO:0002244:hematopoietic progenitor cell differentiation;GO:0007276:gamete generation;GO:0007389:pattern specification process;GO:0008585:female gonad development;GO:0030509:BMP signaling pathway;GO:0031069:hair follicle morphogenesis;GO:0032926:negative regulation of activin receptor signaling pathway;GO:0042475:odon…	GO:0005576:extracellular region;GO:0005634:nucleus;GO:0005737:cytoplasm;	GO:0004871:signal transducer activity;GO:0005515:protein binding;GO:0043395:heparan sulfate proteoglycan binding;GO:0048185:activin binding;	K04661
ENSG00000166863	1574	55	2.15	70	2.77	71	2.75	74	2.83	302	12.21	418	17.47	470	19.22	210.574	2.4623	0.187119	13.159	1.5098e-39	3.83245e-36	Ups	12	57403784	57422667	-	TAC3	tachykinin 3 [Source:HGNC Symbol%3BAcc:11521]	GO:0007217:tachykinin receptor signaling pathway;GO:0007218:neuropeptide signaling pathway;GO:0007565:female pregnancy;	GO:0005576:extracellular region;GO:0005615:extracellular space;	GO:0005102:receptor binding;GO:0005515:protein binding;	K05240
ENSG00000171345	2336	584	15.38	480	12.79	841	21.93	563	14.52	2206	60.1	3754	105.72	3149	86.75	1661.19	2.24135	0.173729	12.9014	4.41863e-38	9.9699e-35	Ups	17	39679869	39684560	-	KRT19	keratin 19 [Source:HGNC Symbol%3BAcc:6436]	GO:0019048:modulation by virus of host morphology or physiology;GO:0043627:response to estrogen;GO:0045214:sarcomere organization;GO:0060706:cell differentiation involved in embryonic placenta development;	GO:0005882:intermediate filament;GO:0016010:dystrophin-associated glycoprotein complex;GO:0030018:Z disc;GO:0042383:sarcolemma;GO:0043034:costamere;GO:0071944:cell periphery;	GO:0005198:structural molecule activity;GO:0005200:structural constituent of cytoskeleton;GO:0005515:protein binding;GO:0008307:structural constituent of muscle;GO:0032403:protein complex binding;	K07604
ENSG00000008517	2924	749	15.76	685	14.59	793	16.52	515	10.61	2296	49.97	2238	50.35	2047	45.05	1332.41	1.68379	0.130916	12.8615	7.40772e-38	1.50429e-34	Ups	16	3115298	3131908	+	IL32	interleukin 32 [Source:HGNC Symbol%3BAcc:16830]	GO:0006952:defense response;GO:0006955:immune response;GO:0007155:cell adhesion;	GO:0005615:extracellular space;	GO:0005125:cytokine activity;	K04135
ENSG00000162391	2005	1145	35.13	1046	32.48	1087	33.02	1204	36.19	2566	81.45	2911	95.51	2498	80.18	1776.57	1.2766	0.101514	12.5757	2.87214e-36	5.30223e-33	Ups	1	55074855	55089229	-	FAM151A	family with sequence similarity 151%2C member A [Source:HGNC Symbol%3BAcc:25032]	GO:0008150:biological_process;	GO:0016020:membrane;GO:0016021:integral component of membrane;	GO:0003674:molecular_function;	-
ENSG00000003989	7905	9057	70.49	8633	67.99	8757	67.46	7860	59.92	3609	29.06	3009	25.04	3066	24.96	6182.26	-1.33378	0.106177	-12.5619	3.41956e-36	5.78675e-33	Down	8	17354597	17428082	+	SLC7A2	solute carrier family 7 (cationic amino acid transporter%2C y+ system)%2C member 2 [Source:HGNC Symbol%3BAcc:11060]	GO:0002537:nitric oxide production involved in inflammatory response;GO:0006520:cellular amino acid metabolic process;GO:0006809:nitric oxide biosynthetic process;GO:0006810:transport;GO:0006811:ion transport;GO:0006865:amino acid transport;GO:0042116:macrophage activation;GO:0043030:regulation of macrophage activation;GO:0050727:regulation of inflammatory response;GO:0055085:transmembrane transp…	GO:0005737:cytoplasm;GO:0005886:plasma membrane;GO:0005887:integral component of plasma membrane;GO:0016020:membrane;	GO:0000064:L-ornithine transmembrane transporter activity;GO:0005289:high-affinity arginine transmembrane transporter activity;GO:0015174:basic amino acid transmembrane transporter activity;GO:0015189:L-lysine transmembrane transporter activity;	K13864
ENSG00000052795	10868	1195	6.76	1414	8.1	1252	7.02	1326	7.35	450	2.64	471	2.85	374	2.21	911.279	-1.50537	0.120286	-12.5149	6.18726e-36	9.66497e-33	Down	4	159690290	159829201	+	FNIP2	folliculin interacting protein 2 [Source:HGNC Symbol%3BAcc:29280]	GO:0000122:negative regulation of transcription from RNA polymerase II promoter;GO:0001932:regulation of protein phosphorylation;GO:0006468:protein phosphorylation;GO:0008630:intrinsic apoptotic signaling pathway in response to DNA damage;GO:0033138:positive regulation of peptidyl-serine phosphorylation;	GO:0005634:nucleus;GO:0005730:nucleolus;GO:0005737:cytoplasm;GO:0005886:plasma membrane;	GO:0005515:protein binding;	K12581
ENSG00000188211	6438	385	3.68	437	4.23	355	3.36	400	3.74	67	0.66	89	0.91	33	0.33	247.286	-2.43977	0.195959	-12.4504	1.39146e-35	2.01831e-32	Down	11	17373273	17398888	+	NCR3LG1	natural killer cell cytotoxicity receptor 3 ligand 1 [Source:HGNC Symbol%3BAcc:42400]	-	GO:0005886:plasma membrane;GO:0016021:integral component of membrane;GO:0019028:viral capsid;	GO:0005198:structural molecule activity;	K16349
ENSG00000149131	3603	3743	63.91	3478	60.1	3867	65.36	3688	61.69	8629	152.42	7862	143.54	8368	149.46	5657.01	1.2017	0.0976614	12.3047	8.54106e-35	1.15629e-31	Ups	11	57364860	57382326	+	SERPING1	serpin peptidase inhibitor%2C clade G (C1 inhibitor)%2C member 1 [Source:HGNC Symbol%3BAcc:1228]	GO:0001869:negative regulation of complement activation, lectin pathway;GO:0002576:platelet degranulation;GO:0006508:proteolysis;GO:0006958:complement activation, classical pathway;GO:0007596:blood coagulation;GO:0007597:blood coagulation, intrinsic pathway;GO:0008015:blood circulation;GO:0010951:negative regulation of endopeptidase activity;GO:0030168:platelet activation;GO:0042730:fibrinolysis;…	GO:0005576:extracellular region;GO:0005615:extracellular space;GO:0031093:platelet alpha granule lumen;	GO:0004867:serine-type endopeptidase inhibitor activity;GO:0005515:protein binding;GO:0008233:peptidase activity;	K04001
ENSG00000214049	2299	5	0.13	5	0.14	5	0.13	2	0.05	113	3.13	135	3.86	77	2.16	49.0375	3.76353	0.308484	12.2001	3.10536e-34	3.94129e-31	Ups	19	15939771	15947130	+	UCA1	urothelial cancer associated 1 (non-protein coding) [Source:HGNC Symbol%3BAcc:37126]	-	-	-	-
ENSG00000198467	4047	1124	17.09	659	10.14	1085	16.33	959	14.28	4409	69.33	3320	53.97	2973	47.28	2074.06	1.87746	0.155109	12.1042	1.0038e-33	1.19907e-30	Ups	9	35681989	35691017	-	TPM2	tropomyosin 2 (beta) [Source:HGNC Symbol%3BAcc:12011]	GO:0006936:muscle contraction;GO:0030049:muscle filament sliding;GO:0043462:regulation of ATPase activity;	GO:0005829:cytosol;GO:0005862:muscle thin filament tropomyosin;	GO:0003779:actin binding;GO:0008307:structural constituent of muscle;	K10374
ENSG00000213213	2964	1077	22.35	964	20.25	1030	21.16	1022	20.78	409	8.78	420	9.32	333	7.23	737.887	-1.32588	0.110621	-11.9858	4.21784e-33	4.75842e-30	Down	9	139690802	139702193	+	CCDC183	coiled-coil domain containing 183 [Source:HGNC Symbol%3BAcc:28236]	-	-	-	-
ENSG00000122176	3310	282	5.24	331	6.23	169	3.11	302	5.5	1118	21.5	1215	24.15	1062	20.65	641.977	2.01325	0.168068	11.9788	4.58969e-33	4.90541e-30	Ups	1	203309756	203320617	-	FMOD	fibromodulin [Source:HGNC Symbol%3BAcc:3774]	GO:0005975:carbohydrate metabolic process;GO:0007181:transforming growth factor beta receptor complex assembly;GO:0018146:keratan sulfate biosynthetic process;GO:0030198:extracellular matrix organization;GO:0030203:glycosaminoglycan metabolic process;GO:0042339:keratan sulfate metabolic process;GO:0042340:keratan sulfate catabolic process;GO:0044281:small molecule metabolic process;	GO:0005576:extracellular region;GO:0005578:proteinaceous extracellular matrix;GO:0005615:extracellular space;GO:0005796:Golgi lumen;GO:0031012:extracellular matrix;GO:0043202:lysosomal lumen;	-	K08121
ENSG00000096088	2025	117	3.55	99	3.04	91	2.74	142	4.23	388	12.19	531	17.25	533	16.94	273.079	2.05966	0.172994	11.9059	1.10207e-32	1.11899e-29	Ups	6	41704449	41721847	-	PGC	progastricsin (pepsinogen C) [Source:HGNC Symbol%3BAcc:8890]	GO:0006508:proteolysis;GO:0007586:digestion;	GO:0005615:extracellular space;GO:0005634:nucleus;GO:0005730:nucleolus;	GO:0004190:aspartic-type endopeptidase activity;	K01377
ENSG00000152818	14405	2488	10.63	2431	10.51	2565	10.84	2410	10.08	979	4.33	1150	5.25	867	3.87	1811.44	-1.23796	0.105755	-11.706	1.18821e-31	1.149e-28	Down	6	144606837	145174170	+	UTRN	utrophin [Source:HGNC Symbol%3BAcc:12635]	GO:0001954:positive regulation of cell-matrix adhesion;GO:0006936:muscle contraction;GO:0007517:muscle organ development;GO:0007568:aging;GO:0042692:muscle cell differentiation;GO:0048812:neuron projection morphogenesis;GO:2000649:regulation of sodium ion transmembrane transporter activity;	GO:0005634:nucleus;GO:0005730:nucleolus;GO:0005737:cytoplasm;GO:0005856:cytoskeleton;GO:0005886:plasma membrane;GO:0016010:dystrophin-associated glycoprotein complex;GO:0016020:membrane;GO:0030016:myofibril;GO:0030054:cell junction;GO:0030175:filopodium;GO:0031594:neuromuscular junction;GO:0042383:sarcolemma;GO:0043234:protein complex;GO:0045121:membrane raft;GO:0045211:postsynaptic membrane;GO:0…	GO:0003779:actin binding;GO:0005178:integrin binding;GO:0005509:calcium ion binding;GO:0005515:protein binding;GO:0008270:zinc ion binding;GO:0017166:vinculin binding;GO:0019901:protein kinase binding;GO:0030165:PDZ domain binding;	-
ENSG00000152137	2858	39	0.84	30	0.65	38	0.81	44	0.93	185	4.12	381	8.77	236	5.31	136.579	2.62819	0.224755	11.6936	1.37429e-31	1.26853e-28	Ups	12	119616447	119658936	+	HSPB8	heat shock 22kDa protein 8 [Source:HGNC Symbol%3BAcc:30171]	GO:0006950:response to stress;GO:0008150:biological_process;GO:0008219:cell death;	GO:0005622:intracellular;GO:0005634:nucleus;GO:0005737:cytoplasm;	GO:0004672:protein kinase activity;GO:0005515:protein binding;GO:0042802:identical protein binding;	K08879
ENSG00000006327	1848	912	30.36	872	29.38	995	32.79	1023	33.36	2106	72.53	2324	82.73	2370	82.53	1514.72	1.28357	0.11022	11.6456	2.41707e-31	2.13406e-28	Ups	16	3068446	3072384	+	TNFRSF12A	tumor necrosis factor receptor superfamily%2C member 12A [Source:HGNC Symbol%3BAcc:18152]	GO:0001525:angiogenesis;GO:0006915:apoptotic process;GO:0006928:movement of cell or subcellular component;GO:0006931:substrate-dependent cell migration, cell attachment to substrate;GO:0007275:multicellular organismal development;GO:0008219:cell death;GO:0045773:positive regulation of axon extension;GO:2001238:positive regulation of extrinsic apoptotic signaling pathway;	GO:0001726:ruffle;GO:0005886:plasma membrane;GO:0009986:cell surface;GO:0016021:integral component of membrane;	GO:0005515:protein binding;	K05149
ENSG00000105697	3010	11	0.22	7	0.14	3	0.06	2	0.04	73	1.54	171	3.74	153	3.27	60.7808	3.63986	0.315338	11.5427	8.03308e-31	6.79699e-28	Ups	19	35771619	35776046	+	HAMP	hepcidin antimicrobial peptide [Source:HGNC Symbol%3BAcc:15598]	GO:0006879:cellular iron ion homeostasis;GO:0006955:immune response;GO:0031640:killing of cells of other organism;GO:0042742:defense response to bacterium;GO:0050832:defense response to fungus;	GO:0005576:extracellular region;GO:0045179:apical cortex;	GO:0005179:hormone activity;	K17985
ENSG00000152661	3037	130	2.63	115	2.36	118	2.37	91	1.81	702	14.71	685	14.84	333	7.06	309.523	2.22931	0.194944	11.4357	2.77336e-30	2.1681e-27	Ups	6	121756838	121770873	+	GJA1	gap junction protein%2C alpha 1%2C 43kDa [Source:HGNC Symbol%3BAcc:4274]	GO:0001649:osteoblast differentiation;GO:0001701:in utero embryonic development;GO:0001764:neuron migration;GO:0001947:heart looping;GO:0002070:epithelial cell maturation;GO:0002088:lens development in camera-type eye;GO:0003294:atrial ventricular junction remodeling;GO:0006810:transport;GO:0006915:apoptotic process;GO:0006936:muscle contraction;GO:0007165:signal transduction;GO:0007267:cell-cell…	GO:0000139:Golgi membrane;GO:0005741:mitochondrial outer membrane;GO:0005764:lysosome;GO:0005769:early endosome;GO:0005771:multivesicular body;GO:0005789:endoplasmic reticulum membrane;GO:0005794:Golgi apparatus;GO:0005829:cytosol;GO:0005882:intermediate filament;GO:0005886:plasma membrane;GO:0005887:integral component of plasma membrane;GO:0005916:fascia adherens;GO:0005921:gap junction;GO:00059…	GO:0004871:signal transducer activity;GO:0005102:receptor binding;GO:0005243:gap junction channel activity;GO:0005515:protein binding;GO:0015075:ion transmembrane transporter activity;GO:0017124:SH3 domain binding;GO:0030165:PDZ domain binding;GO:0048487:beta-tubulin binding;GO:0097110:scaffold protein binding;	K07372
ENSG00000186918	5819	1870	19.77	1910	20.44	2231	23.35	2108	21.83	772	8.44	614	6.94	441	4.88	1394.83	-1.6371	0.143158	-11.4356	2.77592e-30	2.1681e-27	Down	8	28203102	28260218	-	ZNF395	zinc finger protein 395 [Source:HGNC Symbol%3BAcc:18737]	GO:0006351:transcription, DNA-templated;GO:0006355:regulation of transcription, DNA-templated;	GO:0005634:nucleus;GO:0005737:cytoplasm;	GO:0003677:DNA binding;GO:0046872:metal ion binding;	-
ENSG00000243709	1891	363	11.81	209	6.88	264	8.5	396	12.62	1174	39.51	1434	49.89	985	33.52	688.62	1.91642	0.169925	11.2781	1.68433e-29	1.2668e-26	Ups	1	226073982	226099082	-	LEFTY1	left-right determination factor 1 [Source:HGNC Symbol%3BAcc:6552]	GO:0000122:negative regulation of transcription from RNA polymerase II promoter;GO:0003007:heart morphogenesis;GO:0007179:transforming growth factor beta receptor signaling pathway;GO:0007368:determination of left/right symmetry;GO:0016049:cell growth;	GO:0005615:extracellular space;	GO:0005125:cytokine activity;GO:0005160:transforming growth factor beta receptor binding;GO:0008083:growth factor activity;	K04668
ENSG00000149485	10228	6672	40.13	8370	50.95	8145	48.5	6757	39.81	2414	15.02	2676	17.21	2804	17.64	5326.18	-1.41857	0.127234	-11.1493	7.21588e-29	5.23332e-26	Down	11	61567099	61596790	-	FADS1	fatty acid desaturase 1 [Source:HGNC Symbol%3BAcc:3574]	GO:0006355:regulation of transcription, DNA-templated;GO:0006629:lipid metabolic process;GO:0006636:unsaturated fatty acid biosynthetic process;GO:0006950:response to stress;GO:0007267:cell-cell signaling;GO:0007568:aging;GO:0008654:phospholipid biosynthetic process;GO:0009267:cellular response to starvation;GO:0009744:response to sucrose;GO:0014070:response to organic cyclic compound;GO:0019369:…	GO:0005634:nucleus;GO:0005739:mitochondrion;GO:0005789:endoplasmic reticulum membrane;GO:0016020:membrane;GO:0016021:integral component of membrane;GO:0043231:intracellular membrane-bounded organelle;	GO:0000248:C-5 sterol desaturase activity;GO:0005506:iron ion binding;GO:0016491:oxidoreductase activity;GO:0016717:oxidoreductase activity, acting on paired donors, with oxidation of a pair of donors resulting in the reduction of molecular oxygen to two molecules of water;GO:0020037:heme binding;	K10224
ENSG00000128228	1099	755	42.26	609	34.5	697	38.62	706	38.72	2639	152.82	1618	96.85	2058	120.51	1299.03	1.60564	0.144683	11.0976	1.28808e-28	9.01964e-26	Ups	22	21996550	21998587	+	SDF2L1	stromal cell-derived factor 2-like 1 [Source:HGNC Symbol%3BAcc:10676]	-	GO:0005788:endoplasmic reticulum lumen;GO:0016020:membrane;	-	-
ENSG00000105664	3100	20	0.4	6	0.12	23	0.45	10	0.19	126	2.59	240	5.09	136	2.82	80.3601	3.05877	0.276704	11.0543	2.08888e-28	1.41396e-25	Ups	19	18893583	18902123	-	COMP	cartilage oligomeric matrix protein [Source:HGNC Symbol%3BAcc:2227]	GO:0001501:skeletal system development;GO:0003417:growth plate cartilage development;GO:0006915:apoptotic process;GO:0007155:cell adhesion;GO:0009887:organ morphogenesis;GO:0030198:extracellular matrix organization;GO:0043066:negative regulation of apoptotic process;GO:0060173:limb development;	GO:0005576:extracellular region;GO:0005578:proteinaceous extracellular matrix;GO:0005615:extracellular space;GO:0031012:extracellular matrix;	GO:0005201:extracellular matrix structural constituent;GO:0005509:calcium ion binding;GO:0005515:protein binding;GO:0005518:collagen binding;GO:0008201:heparin binding;GO:0043395:heparan sulfate proteoglycan binding;	K04659
ENSG00000117318	1797	448	15.34	503	17.43	302	10.23	465	15.59	1247	44.16	2235	81.82	1869	66.93	1014.5	1.99326	0.180737	11.0285	2.78483e-28	1.82425e-25	Ups	1	23884409	23886285	-	ID3	inhibitor of DNA binding 3%2C dominant negative helix-loop-helix protein [Source:HGNC Symbol%3BAcc:5362]	GO:0000122:negative regulation of transcription from RNA polymerase II promoter;GO:0001656:metanephros development;GO:0006275:regulation of DNA replication;GO:0006351:transcription, DNA-templated;GO:0007275:multicellular organismal development;GO:0007417:central nervous system development;GO:0007507:heart development;GO:0007517:muscle organ development;GO:0009611:response to wounding;GO:0030182:n…	GO:0005634:nucleus;GO:0005737:cytoplasm;	GO:0003700:sequence-specific DNA binding transcription factor activity;GO:0003714:transcription corepressor activity;GO:0008134:transcription factor binding;GO:0019904:protein domain specific binding;GO:0046983:protein dimerization activity;	K17694
ENSG00000123131	1904	2752	88.92	2825	92.37	2844	90.97	2645	83.72	6282	209.98	5807	200.63	5127	173.29	4027.99	1.08486	0.0990452	10.9532	6.41433e-28	4.0705e-25	Ups	X	23682379	23704516	+	PRDX4	peroxiredoxin 4 [Source:HGNC Symbol%3BAcc:17169]	GO:0007252:I-kappaB phosphorylation;GO:0072593:reactive oxygen species metabolic process;	GO:0005615:extracellular space;GO:0005739:mitochondrion;	GO:0005515:protein binding;GO:0008379:thioredoxin peroxidase activity;GO:0016209:antioxidant activity;GO:0016491:oxidoreductase activity;GO:0051920:peroxiredoxin activity;	K03386
ENSG00000197956	971	247	15.65	222	14.23	319	20.01	333	20.67	761	49.88	1143	77.44	1197	79.33	606.262	1.85133	0.170188	10.8781	1.46548e-27	9.01803e-25	Ups	1	153507075	153508720	-	S100A6	S100 calcium binding protein A6 [Source:HGNC Symbol%3BAcc:10496]	GO:0007165:signal transduction;GO:0007409:axonogenesis;GO:0048146:positive regulation of fibroblast proliferation;	GO:0001726:ruffle;GO:0005634:nucleus;GO:0005635:nuclear envelope;GO:0005737:cytoplasm;GO:0005829:cytosol;GO:0031234:extrinsic component of cytoplasmic side of plasma membrane;GO:0048471:perinuclear region of cytoplasm;	GO:0005509:calcium ion binding;GO:0005515:protein binding;GO:0005523:tropomyosin binding;GO:0008270:zinc ion binding;GO:0015075:ion transmembrane transporter activity;GO:0042803:protein homodimerization activity;GO:0044548:S100 protein binding;GO:0048306:calcium-dependent protein binding;	-
ENSG00000137642	19449	1710	5.41	1406	4.5	1641	5.14	1483	4.6	694	2.27	701	2.37	578	1.91	1153.37	-1.17311	0.107924	-10.8698	1.6056e-27	9.58969e-25	Down	11	121322912	121504402	+	SORL1	sortilin-related receptor%2C L(DLR class) A repeats containing [Source:HGNC Symbol%3BAcc:11185]	GO:0006605:protein targeting;GO:0006869:lipid transport;GO:0006898:receptor-mediated endocytosis;GO:0008203:cholesterol metabolic process;GO:0014910:regulation of smooth muscle cell migration;	GO:0005615:extracellular space;GO:0005768:endosome;GO:0005794:Golgi apparatus;GO:0005887:integral component of plasma membrane;GO:0016020:membrane;GO:0034362:low-density lipoprotein particle;	GO:0004888:transmembrane signaling receptor activity;GO:0005515:protein binding;GO:0030169:low-density lipoprotein particle binding;	K17985
ENSG00000175482	3049	540	10.9	467	9.54	499	9.97	486	9.61	1067	22.27	1255	27.08	1325	27.97	806.141	1.31343	0.120915	10.8624	1.74081e-27	1.01002e-24	Ups	11	67118248	67124443	-	POLD4	polymerase (DNA-directed)%2C delta 4%2C accessory subunit [Source:HGNC Symbol%3BAcc:14106]	GO:0000278:mitotic cell cycle;GO:0000722:telomere maintenance via recombination;GO:0000723:telomere maintenance;GO:0001938:positive regulation of endothelial cell proliferation;GO:0006260:DNA replication;GO:0006271:DNA strand elongation involved in DNA replication;GO:0006281:DNA repair;GO:0006283:transcription-coupled nucleotide-excision repair;GO:0006284:base-excision repair;GO:0006289:nucleotid…	GO:0005634:nucleus;GO:0005654:nucleoplasm;	GO:0003887:DNA-directed DNA polymerase activity;GO:0005515:protein binding;	K03505
ENSG00000185591	8083	1236	9.41	1178	9.07	1262	9.51	1191	8.88	575	4.53	523	4.26	463	3.69	903.732	-1.15458	0.106318	-10.8596	1.79495e-27	1.0125e-24	Down	12	53773960	53810230	+	SP1	Sp1 transcription factor [Source:HGNC Symbol%3BAcc:11205]	GO:0001503:ossification;GO:0001829:trophectodermal cell differentiation;GO:0001889:liver development;GO:0001892:embryonic placenta development;GO:0006351:transcription, DNA-templated;GO:0006355:regulation of transcription, DNA-templated;GO:0006367:transcription initiation from RNA polymerase II promoter;GO:0007179:transforming growth factor beta receptor signaling pathway;GO:0010467:gene expressi…	GO:0005634:nucleus;GO:0005654:nucleoplasm;GO:0005730:nucleolus;GO:0005737:cytoplasm;GO:0032993:protein-DNA complex;	GO:0000978:RNA polymerase II core promoter proximal region sequence-specific DNA binding;GO:0000979:RNA polymerase II core promoter sequence-specific DNA binding;GO:0000987:core promoter proximal region sequence-specific DNA binding;GO:0001077:RNA polymerase II core promoter proximal region sequence-specific DNA binding transcription factor activity involved in positive regulation of transcriptio…	K04684
ENSG00000197982	2231	289	7.97	293	8.18	277	7.56	229	6.19	716	20.42	680	20.05	769	22.18	465.476	1.4224	0.132036	10.7729	4.62325e-27	2.53741e-24	Ups	1	38272651	38275126	+	C1orf122	chromosome 1 open reading frame 122 [Source:HGNC Symbol%3BAcc:24789]	-	-	-	-
ENSG00000149541	2428	575	14.57	548	14.05	581	14.57	638	15.84	1285	33.68	1240	33.6	1264	33.5	874.744	1.14123	0.1075	10.6161	2.509e-26	1.3408e-23	Ups	11	62382768	62389647	-	B3GAT3	beta-1%2C3-glucuronyltransferase 3 (glucuronosyltransferase I) [Source:HGNC Symbol%3BAcc:923]	GO:0005975:carbohydrate metabolic process;GO:0006024:glycosaminoglycan biosynthetic process;GO:0006486:protein glycosylation;GO:0015012:heparan sulfate proteoglycan biosynthetic process;GO:0030203:glycosaminoglycan metabolic process;GO:0030204:chondroitin sulfate metabolic process;GO:0044281:small molecule metabolic process;GO:0050650:chondroitin sulfate proteoglycan biosynthetic process;GO:00506…	GO:0000139:Golgi membrane;GO:0005794:Golgi apparatus;GO:0005801:cis-Golgi network;GO:0016020:membrane;GO:0016021:integral component of membrane;	GO:0015018:galactosylgalactosylxylosylprotein 3-beta-glucuronosyltransferase activity;GO:0015020:glucuronosyltransferase activity;GO:0030145:manganese ion binding;	K10158
ENSG00000125675	6883	166	1.48	149	1.35	137	1.21	161	1.41	399	3.69	456	4.36	494	4.62	281.048	1.55384	0.14672	10.5905	3.29967e-26	1.71811e-23	Ups	X	122318006	122624766	+	GRIA3	glutamate receptor%2C ionotropic%2C AMPA 3 [Source:HGNC Symbol%3BAcc:4573]	GO:0006810:transport;GO:0007215:glutamate receptor signaling pathway;GO:0007268:synaptic transmission;	GO:0005886:plasma membrane;GO:0016020:membrane;GO:0016021:integral component of membrane;GO:0030054:cell junction;GO:0030666:endocytic vesicle membrane;GO:0032281:alpha-amino-3-hydroxy-5-methyl-4-isoxazolepropionic acid selective glutamate receptor complex;GO:0045211:postsynaptic membrane;	GO:0004970:ionotropic glutamate receptor activity;GO:0004971:alpha-amino-3-hydroxy-5-methyl-4-isoxazole propionate selective glutamate receptor activity;GO:0005234:extracellular-glutamate-gated ion channel activity;	K05199
ENSG00000091986	5305	46	0.53	17	0.2	54	0.62	28	0.32	224	2.69	268	3.32	190	2.3	118.29	2.4559	0.232149	10.579	3.7287e-26	1.89297e-23	Ups	3	112323407	112368377	-	CCDC80	coiled-coil domain containing 80 [Source:HGNC Symbol%3BAcc:30649]	GO:0010811:positive regulation of cell-substrate adhesion;GO:0030198:extracellular matrix organization;	GO:0005604:basement membrane;GO:0005614:interstitial matrix;	GO:0001968:fibronectin binding;GO:0008201:heparin binding;	-
ENSG00000142910	5925	1904	19.77	2038	21.41	2250	23.13	2561	26.05	811	8.71	820	9.1	858	9.32	1581.81	-1.31341	0.124313	-10.5653	4.31519e-26	2.13728e-23	Down	1	32042116	32053288	+	TINAGL1	tubulointerstitial nephritis antigen-like 1 [Source:HGNC Symbol%3BAcc:19168]	GO:0006508:proteolysis;GO:0006955:immune response;GO:0016197:endosomal transport;	GO:0005576:extracellular region;GO:0005615:extracellular space;GO:0005737:cytoplasm;GO:0031012:extracellular matrix;	GO:0005044:scavenger receptor activity;GO:0005201:extracellular matrix structural constituent;GO:0008234:cysteine-type peptidase activity;GO:0030247:polysaccharide binding;GO:0043236:laminin binding;	-
ENSG00000116661	2333	954	25.16	871	23.24	921	24.04	979	25.29	2022	55.16	2714	76.53	3137	86.53	1663.16	1.50445	0.142477	10.5592	4.60436e-26	2.22621e-23	Ups	1	11708424	11715842	-	FBXO2	F-box protein 2 [Source:HGNC Symbol%3BAcc:13581]	GO:0006464:cellular protein modification process;GO:0006508:proteolysis;GO:0006516:glycoprotein catabolic process;GO:0016567:protein ubiquitination;GO:0030433:ER-associated ubiquitin-dependent protein catabolic process;GO:0031146:SCF-dependent proteasomal ubiquitin-dependent protein catabolic process;GO:0031396:regulation of protein ubiquitination;	GO:0005783:endoplasmic reticulum;GO:0005829:cytosol;GO:0019005:SCF ubiquitin ligase complex;GO:0031090:organelle membrane;GO:0043197:dendritic spine;	GO:0001540:beta-amyloid binding;GO:0001948:glycoprotein binding;GO:0004842:ubiquitin-protein transferase activity;GO:0030246:carbohydrate binding;	K10099
ENSG00000108679	3584	388	6.66	354	6.15	534	9.07	455	7.65	1233	21.89	1558	28.6	1042	18.71	792.856	1.55413	0.147483	10.5377	5.79114e-26	2.7349e-23	Ups	17	76967320	76976191	-	LGALS3BP	lectin%2C galactoside-binding%2C soluble%2C 3 binding protein [Source:HGNC Symbol%3BAcc:6564]	GO:0006968:cellular defense response;GO:0007155:cell adhesion;GO:0007165:signal transduction;	GO:0005578:proteinaceous extracellular matrix;GO:0005615:extracellular space;GO:0016020:membrane;GO:0031012:extracellular matrix;GO:0070062:extracellular exosome;	GO:0005044:scavenger receptor activity;	K17300
ENSG00000169783	4902	202	2.54	164	2.08	155	1.93	142	1.75	480	6.23	806	10.82	508	6.67	350.676	1.80936	0.171865	10.5278	6.4323e-26	2.96865e-23	Ups	15	77905369	78113242	-	LINGO1	leucine rich repeat and Ig domain containing 1 [Source:HGNC Symbol%3BAcc:21205]	GO:0021954:central nervous system neuron development;GO:0031175:neuron projection development;GO:0043491:protein kinase B signaling;GO:0048011:neurotrophin TRK receptor signaling pathway;GO:0048715:negative regulation of oligodendrocyte differentiation;GO:0050770:regulation of axonogenesis;GO:0050771:negative regulation of axonogenesis;	GO:0005886:plasma membrane;GO:0016021:integral component of membrane;	GO:0005154:epidermal growth factor receptor binding;	-
ENSG00000184164	5165	846	10.08	630	7.59	720	8.49	753	8.79	1935	23.84	1577	20.09	1937	24.13	1200.21	1.32516	0.125968	10.5198	7.00094e-26	3.15929e-23	Ups	22	50311815	50321188	+	CRELD2	cysteine-rich with EGF-like domains 2 [Source:HGNC Symbol%3BAcc:28150]	-	GO:0005615:extracellular space;GO:0005783:endoplasmic reticulum;GO:0005794:Golgi apparatus;	GO:0005509:calcium ion binding;GO:0005515:protein binding;	K16467
ENSG00000180776	2046	339	10.19	379	11.53	408	12.14	285	8.39	92	2.86	90	2.89	42	1.32	228.905	-2.05865	0.195851	-10.5113	7.66163e-26	3.38228e-23	Down	13	21950263	22033509	-	ZDHHC20	zinc finger%2C DHHC-type containing 20 [Source:HGNC Symbol%3BAcc:20749]	-	GO:0016021:integral component of membrane;	GO:0008270:zinc ion binding;GO:0016740:transferase activity;GO:0016746:transferase activity, transferring acyl groups;	K18932
ENSG00000132031	3118	263	5.19	234	4.67	232	4.53	231	4.46	927	18.92	687	14.49	546	11.27	444.576	1.57164	0.151758	10.3562	3.92253e-25	1.69478e-22	Ups	2	20191872	20212455	-	MATN3	matrilin 3 [Source:HGNC Symbol%3BAcc:6909]	GO:0001501:skeletal system development;GO:0030198:extracellular matrix organization;	GO:0005576:extracellular region;GO:0005578:proteinaceous extracellular matrix;	GO:0005201:extracellular matrix structural constituent;GO:0005515:protein binding;	K19467
ENSG00000136327	1261	7	0.34	5	0.25	7	0.34	8	0.38	63	3.18	127	6.63	88	4.49	43.8812	3.12743	0.304255	10.279	8.76528e-25	3.70826e-22	Ups	14	37049784	37051812	-	NKX2-8	NK2 homeobox 8 [Source:HGNC Symbol%3BAcc:16364]	GO:0001889:liver development;GO:0006351:transcription, DNA-templated;GO:0006366:transcription from RNA polymerase II promoter;GO:0007409:axonogenesis;GO:0030324:lung development;GO:0050680:negative regulation of epithelial cell proliferation;	GO:0005575:cellular_component;GO:0005634:nucleus;	GO:0003690:double-stranded DNA binding;GO:0003700:sequence-specific DNA binding transcription factor activity;GO:0043565:sequence-specific DNA binding;	K09347
ENSG00000176153	1407	201	8.79	191	8.45	205	8.87	176	7.54	526	23.79	562	26.28	815	37.28	384.936	1.69935	0.165566	10.2639	1.02456e-24	4.24608e-22	Ups	14	65405870	65409531	-	GPX2	glutathione peroxidase 2 (gastrointestinal) [Source:HGNC Symbol%3BAcc:4554]	GO:0001659:temperature homeostasis;GO:0002862:negative regulation of inflammatory response to antigenic stimulus;GO:0006979:response to oxidative stress;GO:0009609:response to symbiotic bacterium;GO:0051702:interaction with symbiont;	GO:0005634:nucleus;GO:0005730:nucleolus;GO:0005737:cytoplasm;	GO:0004602:glutathione peroxidase activity;GO:0009055:electron carrier activity;	K00432
ENSG00000187210	6477	542	5.15	623	5.99	615	5.78	638	5.94	249	2.45	167	1.7	172	1.71	422.474	-1.5207	0.14876	-10.2225	1.57232e-24	6.38582e-22	Down	9	79034752	79122332	+	GCNT1	glucosaminyl (N-acetyl) transferase 1%2C core 2 [Source:HGNC Symbol%3BAcc:4203]	GO:0006493:protein O-linked glycosylation;GO:0016266:O-glycan processing;GO:0032868:response to insulin;GO:0043687:post-translational protein modification;GO:0044267:cellular protein metabolic process;GO:0048729:tissue morphogenesis;GO:0060993:kidney morphogenesis;	GO:0000139:Golgi membrane;GO:0005615:extracellular space;GO:0016021:integral component of membrane;	GO:0003829:beta-1,3-galactosyl-O-glycosyl-glycoprotein beta-1,6-N-acetylglucosaminyltransferase activity;	K00727
ENSG00000110195	1577	12	0.47	7	0.28	24	0.93	16	0.61	163	6.58	152	6.34	87	3.55	65.851	2.78959	0.273825	10.1875	2.25524e-24	8.97982e-22	Ups	11	71900602	71907345	+	FOLR1	folate receptor 1 (adult) [Source:HGNC Symbol%3BAcc:3791]	GO:0006898:receptor-mediated endocytosis;GO:0008219:cell death;GO:0015884:folic acid transport;GO:0046655:folic acid metabolic process;	GO:0005576:extracellular region;GO:0005886:plasma membrane;GO:0005887:integral component of plasma membrane;GO:0016020:membrane;GO:0031225:anchored component of membrane;	GO:0004872:receptor activity;GO:0005542:folic acid binding;	K13649
ENSG00000113328	3096	2872	57.07	3190	64.15	3414	67.16	2623	51.06	1379	28.35	1180	25.07	1101	22.89	2216.38	-1.23159	0.120955	-10.1822	2.38019e-24	9.29508e-22	Down	5	162864575	162873157	+	CCNG1	cyclin G1 [Source:HGNC Symbol%3BAcc:1592]	GO:0000079:regulation of cyclin-dependent protein serine/threonine kinase activity;GO:0006949:syncytium formation;GO:0007067:mitotic nuclear division;GO:0007095:mitotic G2 DNA damage checkpoint;GO:0007420:brain development;GO:0010243:response to organonitrogen compound;GO:0016049:cell growth;GO:0043066:negative regulation of apoptotic process;GO:0051301:cell division;	GO:0005634:nucleus;GO:0030425:dendrite;GO:0043025:neuronal cell body;GO:0048471:perinuclear region of cytoplasm;	GO:0005515:protein binding;GO:0019904:protein domain specific binding;	K10145
ENSG00000007384	5104	151	1.82	116	1.41	152	1.81	152	1.79	377	4.7	530	6.83	381	4.8	265.182	1.57507	0.156685	10.0525	8.95899e-24	3.39775e-21	Ups	16	108058	126354	-	RHBDF1	rhomboid 5 homolog 1 (Drosophila) [Source:HGNC Symbol%3BAcc:20561]	GO:0006508:proteolysis;GO:0008283:cell proliferation;GO:0015031:protein transport;GO:0016477:cell migration;GO:0042058:regulation of epidermal growth factor receptor signaling pathway;GO:0050708:regulation of protein secretion;GO:0050709:negative regulation of protein secretion;GO:0061136:regulation of proteasomal protein catabolic process;	GO:0000139:Golgi membrane;GO:0005789:endoplasmic reticulum membrane;GO:0016021:integral component of membrane;	GO:0004252:serine-type endopeptidase activity;GO:0019838:growth factor binding;	-
ENSG00000236279	2527	253	6.16	231	5.69	212	5.11	203	4.84	507	12.77	683	17.78	591	15.05	382.817	1.40873	0.14015	10.0516	9.03522e-24	3.39775e-21	Ups	7	139208602	139229730	+	CLEC2L	C-type lectin domain family 2%2C member L [Source:HGNC Symbol%3BAcc:21969]	-	GO:0016021:integral component of membrane;	GO:0030246:carbohydrate binding;	-
ENSG00000109107	2928	2008	42.19	1968	41.85	2548	53	2867	59.01	897	19.5	898	20.18	718	15.78	1671.67	-1.39445	0.138831	-10.0442	9.74364e-24	3.59753e-21	Down	17	26900133	26904282	-	ALDOC	aldolase C%2C fructose-bisphosphate [Source:HGNC Symbol%3BAcc:418]	GO:0001666:response to hypoxia;GO:0005975:carbohydrate metabolic process;GO:0006000:fructose metabolic process;GO:0006006:glucose metabolic process;GO:0006094:gluconeogenesis;GO:0006096:glycolytic process;GO:0006915:apoptotic process;GO:0007568:aging;GO:0010243:response to organonitrogen compound;GO:0014070:response to organic cyclic compound;GO:0030388:fructose 1,6-bisphosphate metabolic process…	GO:0005739:mitochondrion;GO:0005829:cytosol;GO:0005856:cytoskeleton;GO:0030424:axon;	GO:0004332:fructose-bisphosphate aldolase activity;GO:0005515:protein binding;GO:0008092:cytoskeletal protein binding;	K01623
ENSG00000163755	6256	994	9.77	999	9.94	924	8.99	702	6.76	346	3.52	284	2.99	310	3.19	640.691	-1.42947	0.142361	-10.0411	1.00518e-23	3.64504e-21	Down	3	148847371	148891519	+	HPS3	Hermansky-Pudlak syndrome 3 [Source:HGNC Symbol%3BAcc:15597]	GO:0006996:organelle organization;GO:0043473:pigmentation;	GO:0005737:cytoplasm;	-	-
ENSG00000070214	12613	1701	8.3	2058	10.16	2017	9.74	1733	8.28	825	4.16	822	4.29	733	3.74	1392.27	-1.1687	0.116435	-10.0373	1.04453e-23	3.72126e-21	Down	9	108006903	108201452	+	SLC44A1	solute carrier family 44 (choline transporter)%2C member 1 [Source:HGNC Symbol%3BAcc:18798]	GO:0006644:phospholipid metabolic process;GO:0006656:phosphatidylcholine biosynthetic process;GO:0015871:choline transport;GO:0044281:small molecule metabolic process;GO:0046474:glycerophospholipid biosynthetic process;GO:0055085:transmembrane transport;	GO:0005741:mitochondrial outer membrane;GO:0005886:plasma membrane;GO:0016021:integral component of membrane;	GO:0015220:choline transmembrane transporter activity;	K06515
ENSG00000167779	1279	50	2.41	24	1.17	35	1.67	55	2.59	170	8.46	309	15.89	213	10.72	122.603	2.31284	0.232117	9.96411	2.18821e-23	7.66137e-21	Ups	12	53491220	53496129	+	IGFBP6	insulin-like growth factor binding protein 6 [Source:HGNC Symbol%3BAcc:5475]	GO:0001558:regulation of cell growth;GO:0007165:signal transduction;GO:0008285:negative regulation of cell proliferation;GO:0044267:cellular protein metabolic process;	GO:0005576:extracellular region;GO:0005615:extracellular space;GO:0005794:Golgi apparatus;	GO:0005520:insulin-like growth factor binding;GO:0031994:insulin-like growth factor I binding;	-
ENSG00000172493	10733	1399	8.02	1557	9.03	1575	8.94	1337	7.51	694	4.12	630	3.86	550	3.3	1089.26	-1.15819	0.116438	-9.94685	2.6029e-23	8.95882e-21	Down	4	87856154	88062206	+	AFF1	AF4/FMR2 family%2C member 1 [Source:HGNC Symbol%3BAcc:7135]	GO:0045893:positive regulation of transcription, DNA-templated;	GO:0005634:nucleus;	GO:0003700:sequence-specific DNA binding transcription factor activity;GO:0005515:protein binding;	K15184
ENSG00000255103	6004	137	1.4	138	1.43	134	1.36	149	1.5	25	0.26	30	0.33	8	0.09	86.8211	-2.40569	0.243939	-9.86186	6.09074e-23	2.06141e-20	Down	1	39876151	39882154	+	KIAA0754	KIAA0754 [Source:HGNC Symbol%3BAcc:29111]	-	-	-	K09228
ENSG00000250479	1360	224	10.13	195	8.93	176	7.88	154	6.82	497	23.26	716	34.63	1035	48.98	432.45	1.93628	0.196696	9.84401	7.27542e-23	2.422e-20	Ups	22	24108021	24110630	-	CHCHD10	coiled-coil-helix-coiled-coil-helix domain containing 10 [Source:HGNC Symbol%3BAcc:15559]	GO:0006119:oxidative phosphorylation;GO:0006754:ATP biosynthetic process;GO:2000984:negative regulation of ATP citrate synthase activity;	GO:0005739:mitochondrion;	GO:0003674:molecular_function;	-
ENSG00000179348	4459	1	0.01	1	0.01	3	0.04	4	0.05	37	0.53	91	1.34	77	1.11	30.9664	3.4658	0.352515	9.83164	8.22692e-23	2.69458e-20	Ups	3	128198270	128212028	-	GATA2	GATA binding protein 2 [Source:HGNC Symbol%3BAcc:4171]	GO:0000122:negative regulation of transcription from RNA polymerase II promoter;GO:0001655:urogenital system development;GO:0001709:cell fate determination;GO:0001892:embryonic placenta development;GO:0006351:transcription, DNA-templated;GO:0006909:phagocytosis;GO:0007596:blood coagulation;GO:0021514:ventral spinal cord interneuron differentiation;GO:0021533:cell differentiation in hindbrain;GO:0…	GO:0005634:nucleus;GO:0005654:nucleoplasm;GO:0005730:nucleolus;GO:0043234:protein complex;	GO:0000980:RNA polymerase II distal enhancer sequence-specific DNA binding;GO:0001077:RNA polymerase II core promoter proximal region sequence-specific DNA binding transcription factor activity involved in positive regulation of transcription;GO:0001158:enhancer sequence-specific DNA binding;GO:0003682:chromatin binding;GO:0003700:sequence-specific DNA binding transcription factor activity;GO:000…	K17894
ENSG00000149948	14808	5324	22.12	5303	22.3	5093	20.95	4503	18.33	2435	10.47	2528	11.23	2045	8.89	3831.02	-1.04649	0.106516	-9.82476	8.80856e-23	2.83929e-20	Down	12	66217911	66360075	+	HMGA2	high mobility group AT-hook 2 [Source:HGNC Symbol%3BAcc:5009]	GO:0000122:negative regulation of transcription from RNA polymerase II promoter;GO:0001837:epithelial to mesenchymal transition;GO:0002062:chondrocyte differentiation;GO:0003131:mesodermal-endodermal cell signaling;GO:0006284:base-excision repair;GO:0006325:chromatin organization;GO:0006355:regulation of transcription, DNA-templated;GO:0007067:mitotic nuclear division;GO:0007095:mitotic G2 DNA da…	GO:0000228:nuclear chromosome;GO:0000785:chromatin;GO:0005634:nucleus;GO:0032993:protein-DNA complex;GO:0035985:senescence-associated heterochromatin focus;GO:0071141:SMAD protein complex;	GO:0000975:regulatory region DNA binding;GO:0000988:protein binding transcription factor activity;GO:0001047:core promoter binding;GO:0001071:nucleic acid binding transcription factor activity;GO:0001077:RNA polymerase II core promoter proximal region sequence-specific DNA binding transcription factor activity involved in positive regulation of transcription;GO:0001078:RNA polymerase II core prom…	K09283
ENSG00000184232	3176	586	11.35	583	11.43	587	11.26	590	11.2	1177	23.59	1198	24.81	1348	27.31	866.918	1.11371	0.11382	9.78487	1.3077e-22	4.14928e-20	Ups	11	120081475	120101041	+	OAF	OAF homolog (Drosophila) [Source:HGNC Symbol%3BAcc:28752]	-	-	-	K09228
ENSG00000129538	1506	8	0.33	1	0.04	12	0.49	9	0.36	115	4.86	79	3.45	73	3.12	42.6238	2.96496	0.304262	9.74478	1.94201e-22	6.06715e-20	Ups	14	21269387	21271437	-	RNASE1	ribonuclease%2C RNase A family%2C 1 (pancreatic) [Source:HGNC Symbol%3BAcc:10044]	-	GO:0005576:extracellular region;	GO:0003676:nucleic acid binding;GO:0004522:ribonuclease A activity;GO:0005515:protein binding;	K01168
ENSG00000111181	5683	47	0.51	35	0.38	65	0.7	80	0.85	260	2.91	368	4.26	205	2.32	151.259	2.14446	0.221461	9.68328	3.55134e-22	1.09268e-19	Ups	12	299243	323736	-	SLC6A12	solute carrier family 6 (neurotransmitter transporter)%2C member 12 [Source:HGNC Symbol%3BAcc:11045]	GO:0006810:transport;GO:0006811:ion transport;GO:0006865:amino acid transport;GO:0007268:synaptic transmission;GO:0007269:neurotransmitter secretion;GO:0009992:cellular water homeostasis;GO:0010033:response to organic substance;GO:0055085:transmembrane transport;GO:0071474:cellular hyperosmotic response;	GO:0005886:plasma membrane;GO:0005887:integral component of plasma membrane;GO:0016021:integral component of membrane;	GO:0005328:neurotransmitter:sodium symporter activity;GO:0005332:gamma-aminobutyric acid:sodium symporter activity;	K05039
ENSG00000121900	1417	21	0.91	13	0.57	23	0.99	20	0.85	204	9.16	175	8.12	77	3.5	75.8865	2.62416	0.271114	9.67918	3.69663e-22	1.12041e-19	Ups	1	33360195	33367039	-	TMEM54	transmembrane protein 54 [Source:HGNC Symbol%3BAcc:24143]	GO:0008150:biological_process;	GO:0005575:cellular_component;GO:0016021:integral component of membrane;	GO:0003674:molecular_function;	-
ENSG00000141933	3840	84	1.35	69	1.12	83	1.32	84	1.32	217	3.6	310	5.31	265	4.44	159.084	1.68845	0.174724	9.66355	4.30655e-22	1.28607e-19	Ups	19	507299	519654	+	TPGS1	tubulin polyglutamylase complex subunit 1 [Source:HGNC Symbol%3BAcc:25058]	GO:0007268:synaptic transmission;GO:0007275:multicellular organismal development;GO:0007288:sperm axoneme assembly;GO:0018095:protein polyglutamylation;GO:0030534:adult behavior;GO:0051648:vesicle localization;	GO:0005813:centrosome;GO:0005874:microtubule;GO:0030424:axon;GO:0030425:dendrite;	GO:0008017:microtubule binding;GO:0070740:tubulin-glutamic acid ligase activity;	K16581
ENSG00000099194	5362	30584	350.9	34247	397.64	34643	393.47	26792	301.13	12485	148.19	11278	138.36	13616	163.42	23040.4	-1.25139	0.12992	-9.63197	5.85961e-22	1.72451e-19	Down	10	102106881	102124591	+	SCD	stearoyl-CoA desaturase (delta-9-desaturase) [Source:HGNC Symbol%3BAcc:10571]	GO:0006633:fatty acid biosynthetic process;	GO:0005783:endoplasmic reticulum;GO:0005789:endoplasmic reticulum membrane;GO:0016021:integral component of membrane;	GO:0004768:stearoyl-CoA 9-desaturase activity;GO:0005506:iron ion binding;	K00507
ENSG00000149573	4753	2529	32.73	2893	37.89	3463	44.37	2299	29.15	1182	15.83	812	11.24	764	10.34	1957.57	-1.49663	0.155515	-9.62367	6.35207e-22	1.84274e-19	Down	11	118124118	118135251	-	MPZL2	myelin protein zero-like 2 [Source:HGNC Symbol%3BAcc:3496]	GO:0007156:homophilic cell adhesion via plasma membrane adhesion molecules;GO:0009653:anatomical structure morphogenesis;GO:0033077:T cell differentiation in thymus;	GO:0005856:cytoskeleton;GO:0005886:plasma membrane;GO:0016021:integral component of membrane;	GO:0005515:protein binding;	-
ENSG00000114480	5171	486	5.78	626	7.54	568	6.69	600	6.99	236	2.9	175	2.23	143	1.78	398.395	-1.51831	0.158178	-9.59874	8.09281e-22	2.31466e-19	Down	3	81538850	81811312	-	GBE1	glucan (1%2C4-alpha-)%2C branching enzyme 1 [Source:HGNC Symbol%3BAcc:4180]	GO:0005975:carbohydrate metabolic process;GO:0005977:glycogen metabolic process;GO:0005978:glycogen biosynthetic process;GO:0006006:glucose metabolic process;GO:0006091:generation of precursor metabolites and energy;GO:0044281:small molecule metabolic process;	GO:0005829:cytosol;	GO:0003844:1,4-alpha-glucan branching enzyme activity;GO:0004553:hydrolase activity, hydrolyzing O-glycosyl compounds;GO:0043169:cation binding;	K00700
ENSG00000135047	2366	972	25.27	847	22.29	1003	25.82	1067	27.18	2000	53.8	2304	64.06	1775	48.28	1418.39	1.08675	0.113375	9.58545	9.20599e-22	2.59647e-19	Ups	9	90340434	90346308	+	CTSL	cathepsin L [Source:HGNC Symbol%3BAcc:2537]	GO:0002224:toll-like receptor signaling pathway;GO:0002250:adaptive immune response;GO:0006508:proteolysis;GO:0019882:antigen processing and presentation;GO:0019886:antigen processing and presentation of exogenous peptide antigen via MHC class II;GO:0022617:extracellular matrix disassembly;GO:0030198:extracellular matrix organization;GO:0030574:collagen catabolic process;GO:0045087:innate immune …	GO:0005576:extracellular region;GO:0005634:nucleus;GO:0005764:lysosome;GO:0036021:endolysosome lumen;GO:0043202:lysosomal lumen;	GO:0004197:cysteine-type endopeptidase activity;GO:0005515:protein binding;GO:0008234:cysteine-type peptidase activity;GO:0042393:histone binding;	K01365
ENSG00000135253	8326	128	0.95	86	0.64	102	0.75	160	1.16	417	3.19	418	3.3	333	2.57	234.623	1.67348	0.1749	9.56821	1.08776e-21	3.02591e-19	Ups	7	128502505	128550773	-	KCP	kielin/chordin-like protein [Source:HGNC Symbol%3BAcc:17585]	-	GO:0005576:extracellular region;	-	-
ENSG00000121068	6029	280	2.86	337	3.48	227	2.29	296	2.96	655	6.91	954	10.41	857	9.15	516.305	1.51526	0.158448	9.56318	1.14195e-21	3.13373e-19	Ups	17	59477257	59486827	+	TBX2	T-box 2 [Source:HGNC Symbol%3BAcc:11597]	GO:0000122:negative regulation of transcription from RNA polymerase II promoter;GO:0003148:outflow tract septum morphogenesis;GO:0003151:outflow tract morphogenesis;GO:0003203:endocardial cushion morphogenesis;GO:0003256:regulation of transcription from RNA polymerase II promoter involved in myocardial precursor cell differentiation;GO:0006351:transcription, DNA-templated;GO:0007521:muscle cell f…	GO:0005634:nucleus;GO:0005667:transcription factor complex;	GO:0003677:DNA binding;GO:0003700:sequence-specific DNA binding transcription factor activity;GO:0005515:protein binding;GO:0043565:sequence-specific DNA binding;	K10176
ENSG00000007062	7465	291	2.4	158	1.32	208	1.7	180	1.45	643	5.48	1030	9.08	575	4.96	439.24	1.78353	0.186725	9.55166	1.27638e-21	3.45592e-19	Ups	4	15964699	16086001	-	PROM1	prominin 1 [Source:HGNC Symbol%3BAcc:9454]	GO:0010842:retina layer formation;GO:0045494:photoreceptor cell maintenance;GO:0060042:retina morphogenesis in camera-type eye;GO:0060219:camera-type eye photoreceptor cell differentiation;GO:0072112:glomerular visceral epithelial cell differentiation;GO:0072139:glomerular parietal epithelial cell differentiation;GO:2000768:positive regulation of nephron tubule epithelial cell differentiation;	GO:0001750:photoreceptor outer segment;GO:0005615:extracellular space;GO:0005886:plasma membrane;GO:0005887:integral component of plasma membrane;GO:0005903:brush border;GO:0009986:cell surface;GO:0016021:integral component of membrane;GO:0016324:apical plasma membrane;GO:0031528:microvillus membrane;GO:0032420:stereocilium;GO:0042622:photoreceptor outer segment membrane;	GO:0005515:protein binding;GO:0042805:actinin binding;GO:0045296:cadherin binding;	K06532
ENSG00000107738	5128	164	1.97	191	2.32	164	1.95	186	2.19	397	4.93	520	6.67	502	6.3	303.989	1.42414	0.149498	9.52617	1.63188e-21	4.36034e-19	Ups	10	73507316	73533255	-	C10orf54	chromosome 10 open reading frame 54 [Source:HGNC Symbol%3BAcc:30085]	-	GO:0016021:integral component of membrane;	-	-
ENSG00000101210	1843	1	0.03	3	0.1	1	0.03	3	0.1	40	1.38	103	3.68	47	1.64	28.3978	3.39543	0.359082	9.45585	3.20408e-21	8.45003e-19	Ups	20	62119366	62130505	-	EEF1A2	eukaryotic translation elongation factor 1 alpha 2 [Source:HGNC Symbol%3BAcc:3192]	GO:0010035:response to inorganic substance;GO:0043066:negative regulation of apoptotic process;	GO:0005634:nucleus;GO:0005853:eukaryotic translation elongation factor 1 complex;GO:0043025:neuronal cell body;	GO:0003746:translation elongation factor activity;GO:0003924:GTPase activity;GO:0005525:GTP binding;GO:0008135:translation factor activity, RNA binding;	K03231
ENSG00000173930	5334	422	4.87	651	7.6	586	6.69	367	4.15	137	1.63	114	1.41	144	1.74	340.687	-1.78093	0.189133	-9.41627	4.674e-21	1.21686e-18	Down	5	101569690	101632253	-	SLCO4C1	solute carrier organic anion transporter family%2C member 4C1 [Source:HGNC Symbol%3BAcc:23612]	GO:0007275:multicellular organismal development;GO:0007283:spermatogenesis;GO:0030154:cell differentiation;GO:0043252:sodium-independent organic anion transport;GO:0055085:transmembrane transport;	GO:0005886:plasma membrane;GO:0016021:integral component of membrane;GO:0016323:basolateral plasma membrane;	GO:0005215:transporter activity;	K14355
ENSG00000135480	4093	0	0	0	0	0	0	0	0	32	0.5	50	0.8	37	0.58	17.1747	3.60203	0.385458	9.34482	9.2045e-21	2.36602e-18	Ups	12	52626304	52645970	+	KRT7	keratin 7 [Source:HGNC Symbol%3BAcc:6445]	GO:0007010:cytoskeleton organization;GO:0019048:modulation by virus of host morphology or physiology;	GO:0005634:nucleus;GO:0005730:nucleolus;GO:0005737:cytoplasm;GO:0005794:Golgi apparatus;GO:0005882:intermediate filament;GO:0045095:keratin filament;	GO:0005198:structural molecule activity;GO:0005515:protein binding;	K07605
ENSG00000120725	4011	556	8.53	424	6.58	427	6.48	476	7.15	961	15.25	1040	17.06	1072	17.2	707.156	1.14984	0.123245	9.32972	1.06149e-20	2.69446e-18	Ups	5	138282409	138629246	-	SIL1	SIL1 nucleotide exchange factor [Source:HGNC Symbol%3BAcc:24624]	GO:0006457:protein folding;GO:0006886:intracellular protein transport;	GO:0005783:endoplasmic reticulum;GO:0005788:endoplasmic reticulum lumen;	GO:0051082:unfolded protein binding;	K14001
ENSG00000161638	7577	306	2.48	420	3.45	374	3.01	247	1.96	846	7.11	1213	10.53	941	7.99	621.405	1.54568	0.166319	9.29348	1.49318e-20	3.74345e-18	Ups	12	54789045	54813244	-	ITGA5	integrin%2C alpha 5 (fibronectin receptor%2C alpha polypeptide) [Source:HGNC Symbol%3BAcc:6141]	GO:0001525:angiogenesis;GO:0007044:cell-substrate junction assembly;GO:0007155:cell adhesion;GO:0007157:heterophilic cell-cell adhesion via plasma membrane cell adhesion molecules;GO:0007159:leukocyte cell-cell adhesion;GO:0007229:integrin-mediated signaling pathway;GO:0007411:axon guidance;GO:0007596:blood coagulation;GO:0007613:memory;GO:0019048:modulation by virus of host morphology or physiol…	GO:0001726:ruffle;GO:0005886:plasma membrane;GO:0005911:cell-cell junction;GO:0005925:focal adhesion;GO:0008305:integrin complex;GO:0009897:external side of plasma membrane;GO:0032587:ruffle membrane;GO:0045202:synapse;GO:0071062:alphav-beta3 integrin-vitronectin complex;	GO:0005161:platelet-derived growth factor receptor binding;GO:0005178:integrin binding;GO:0005515:protein binding;GO:0043184:vascular endothelial growth factor receptor 2 binding;GO:0046872:metal ion binding;	K06484
ENSG00000188042	4013	78	1.2	67	1.04	62	0.94	48	0.72	223	3.54	227	3.72	190	3.05	127.853	1.6953	0.183361	9.24566	2.33803e-20	5.79005e-18	Ups	2	235401685	235405697	-	ARL4C	ADP-ribosylation factor-like 4C [Source:HGNC Symbol%3BAcc:698]	GO:0007264:small GTPase mediated signal transduction;GO:0032456:endocytic recycling;	GO:0005634:nucleus;GO:0005737:cytoplasm;GO:0005886:plasma membrane;GO:0030175:filopodium;	GO:0003924:GTPase activity;GO:0005515:protein binding;GO:0005525:GTP binding;GO:0043014:alpha-tubulin binding;	K07945
ENSG00000106692	8032	460	3.52	520	4.03	555	4.21	445	3.34	211	1.67	184	1.51	179	1.43	359.219	-1.28049	0.138931	-9.21674	3.06268e-20	7.49324e-18	Down	9	108320411	108403399	+	FKTN	fukutin [Source:HGNC Symbol%3BAcc:3622]	GO:0007399:nervous system development;GO:0007517:muscle organ development;GO:0008285:negative regulation of cell proliferation;GO:0046329:negative regulation of JNK cascade;GO:0060049:regulation of protein glycosylation;	GO:0000139:Golgi membrane;GO:0005615:extracellular space;GO:0005634:nucleus;GO:0005783:endoplasmic reticulum;GO:0005794:Golgi apparatus;GO:0005801:cis-Golgi network;GO:0016021:integral component of membrane;	GO:0016740:transferase activity;	K04482
ENSG00000133800	3515	29	0.51	21	0.37	29	0.5	22	0.38	150	2.72	230	4.3	90	1.65	81.2734	2.36476	0.257311	9.19025	3.91934e-20	9.44728e-18	Ups	11	10578513	10633236	-	LYVE1	lymphatic vessel endothelial hyaluronan receptor 1 [Source:HGNC Symbol%3BAcc:14687]	GO:0005975:carbohydrate metabolic process;GO:0006810:transport;GO:0006928:movement of cell or subcellular component;GO:0007160:cell-matrix adhesion;GO:0009611:response to wounding;GO:0009653:anatomical structure morphogenesis;GO:0030203:glycosaminoglycan metabolic process;GO:0030212:hyaluronan metabolic process;GO:0030214:hyaluronan catabolic process;GO:0044281:small molecule metabolic process;	GO:0005886:plasma membrane;GO:0005887:integral component of plasma membrane;GO:0016020:membrane;	GO:0004872:receptor activity;GO:0004888:transmembrane signaling receptor activity;GO:0005540:hyaluronic acid binding;	K19012
ENSG00000198146	5439	501	5.67	498	5.7	572	6.4	430	4.76	183	2.14	168	2.03	84	0.99	341.202	-1.65249	0.180107	-9.17505	4.51352e-20	1.06577e-17	Down	15	35270542	35280488	-	ZNF770	zinc finger protein 770 [Source:HGNC Symbol%3BAcc:26061]	GO:0006351:transcription, DNA-templated;GO:0006357:regulation of transcription from RNA polymerase II promoter;GO:0006366:transcription from RNA polymerase II promoter;	GO:0005634:nucleus;	GO:0000981:sequence-specific DNA binding RNA polymerase II transcription factor activity;GO:0003676:nucleic acid binding;GO:0003677:DNA binding;GO:0003700:sequence-specific DNA binding transcription factor activity;GO:0046872:metal ion binding;	K17985
ENSG00000101311	5359	604	6.93	845	9.82	693	7.88	702	7.89	236	2.8	307	3.77	233	2.8	509.733	-1.36349	0.148739	-9.16695	4.86581e-20	1.13575e-17	Down	20	6055492	6104191	-	FERMT1	fermitin family member 1 [Source:HGNC Symbol%3BAcc:15889]	GO:0007155:cell adhesion;GO:0043616:keratinocyte proliferation;GO:0051546:keratinocyte migration;GO:0090162:establishment of epithelial cell polarity;	GO:0005829:cytosol;GO:0005925:focal adhesion;GO:0030054:cell junction;GO:0031941:filamentous actin;GO:0032587:ruffle membrane;	GO:0005543:phospholipid binding;	K17082
ENSG00000064692	7325	1119	9.4	1267	10.77	1167	9.7	1003	8.25	474	4.12	557	5	403	3.54	842.628	-1.17517	0.128216	-9.1655	4.93164e-20	1.13803e-17	Down	5	121647049	121799914	+	SNCAIP	synuclein%2C alpha interacting protein [Source:HGNC Symbol%3BAcc:11139]	GO:0008219:cell death;GO:0042417:dopamine metabolic process;GO:0046928:regulation of neurotransmitter secretion;GO:0090083:regulation of inclusion body assembly;	GO:0005634:nucleus;GO:0005730:nucleolus;GO:0005737:cytoplasm;GO:0042734:presynaptic membrane;GO:0043025:neuronal cell body;	GO:0005515:protein binding;GO:0031625:ubiquitin protein ligase binding;	K04558;K04613
ENSG00000182158	8788	7228	50.6	8208	58.15	7594	52.63	6404	43.92	3685	26.69	2940	22.01	2666	19.52	5449.05	-1.17049	0.127733	-9.16361	5.01883e-20	1.14514e-17	Down	7	137559725	137686813	-	CREB3L2	cAMP responsive element binding protein 3-like 2 [Source:HGNC Symbol%3BAcc:23720]	GO:0002062:chondrocyte differentiation;GO:0006351:transcription, DNA-templated;GO:0006888:ER to Golgi vesicle-mediated transport;GO:0006986:response to unfolded protein;GO:0034976:response to endoplasmic reticulum stress;GO:0045893:positive regulation of transcription, DNA-templated;GO:0051216:cartilage development;	GO:0005634:nucleus;GO:0005783:endoplasmic reticulum;GO:0005789:endoplasmic reticulum membrane;GO:0016021:integral component of membrane;	GO:0003700:sequence-specific DNA binding transcription factor activity;GO:0035497:cAMP response element binding;GO:0043565:sequence-specific DNA binding;GO:0044212:transcription regulatory region DNA binding;	K09048
ENSG00000185803	2926	583	12.26	629	13.38	567	11.8	619	12.75	1269	27.6	1134	25.5	1352	29.74	879.129	1.09106	0.120425	9.0601	1.30327e-19	2.9083e-17	Ups	8	145577795	145584932	+	SLC52A2	solute carrier family 52 (riboflavin transporter)%2C member 2 [Source:HGNC Symbol%3BAcc:30224]	GO:0032218:riboflavin transport;	GO:0005887:integral component of plasma membrane;	GO:0001618:virus receptor activity;GO:0032217:riboflavin transporter activity;	K10272
ENSG00000114626	6154	100	1	117	1.18	143	1.42	137	1.34	319	3.3	459	4.91	326	3.41	228.531	1.53905	0.170114	9.04717	1.46726e-19	3.23866e-17	Ups	3	127391778	127399768	+	ABTB1	ankyrin repeat and BTB (POZ) domain containing 1 [Source:HGNC Symbol%3BAcc:18275]	-	GO:0005730:nucleolus;GO:0005737:cytoplasm;GO:0005886:plasma membrane;	GO:0003746:translation elongation factor activity;	K10520
ENSG00000183628	5262	318	3.72	274	3.24	294	3.4	397	4.55	769	9.3	715	8.94	744	9.1	501.2	1.22802	0.135828	9.04101	1.55225e-19	3.38942e-17	Ups	22	18893541	18901751	+	DGCR6	DiGeorge syndrome critical region gene 6 [Source:HGNC Symbol%3BAcc:2846]	GO:0007155:cell adhesion;GO:0009887:organ morphogenesis;	GO:0005578:proteinaceous extracellular matrix;GO:0005634:nucleus;	GO:0003674:molecular_function;	K06262;K00318
ENSG00000188641	6556	981	9.21	983	9.33	1118	10.39	933	8.58	498	4.83	490	4.92	404	3.97	760.495	-1.04165	0.115327	-9.03216	1.68312e-19	3.63607e-17	Down	1	97543299	98386605	-	DPYD	dihydropyrimidine dehydrogenase [Source:HGNC Symbol%3BAcc:3012]	GO:0006145:purine nucleobase catabolic process;GO:0006206:pyrimidine nucleobase metabolic process;GO:0006208:pyrimidine nucleobase catabolic process;GO:0006210:thymine catabolic process;GO:0006212:uracil catabolic process;GO:0006214:thymidine catabolic process;GO:0006222:UMP biosynthetic process;GO:0019483:beta-alanine biosynthetic process;GO:0044281:small molecule metabolic process;GO:0046135:py…	GO:0005737:cytoplasm;GO:0005829:cytosol;	GO:0004158:dihydroorotate oxidase activity;GO:0016491:oxidoreductase activity;GO:0017113:dihydropyrimidine dehydrogenase (NADP+) activity;GO:0042803:protein homodimerization activity;GO:0046872:metal ion binding;GO:0050660:flavin adenine dinucleotide binding;GO:0050661:NADP binding;GO:0051536:iron-sulfur cluster binding;GO:0051539:4 iron, 4 sulfur cluster binding;	K00207
ENSG00000167617	903	290	19.76	363	25.03	394	26.57	324	21.62	868	61.18	768	55.95	1126	80.25	593.252	1.42525	0.158087	9.01561	1.95786e-19	4.18509e-17	Ups	19	54976210	54984411	-	CDC42EP5	CDC42 effector protein (Rho GTPase binding) 5 [Source:HGNC Symbol%3BAcc:17408]	GO:0007254:JNK cascade;GO:0007266:Rho protein signal transduction;GO:0008360:regulation of cell shape;GO:0030838:positive regulation of actin filament polymerization;GO:0031274:positive regulation of pseudopodium assembly;	GO:0005737:cytoplasm;GO:0005856:cytoskeleton;GO:0005886:plasma membrane;GO:0012505:endomembrane system;GO:0016020:membrane;	GO:0017049:GTP-Rho binding;	-
ENSG00000107562	6380	88	0.85	55	0.54	55	0.53	39	0.37	198	1.98	270	2.78	228	2.3	133.509	1.879	0.20871	9.00293	2.1978e-19	4.64904e-17	Ups	10	44793038	44881941	-	CXCL12	chemokine (C-X-C motif) ligand 12 [Source:HGNC Symbol%3BAcc:10672]	GO:0001569:patterning of blood vessels;GO:0001667:ameboidal-type cell migration;GO:0006874:cellular calcium ion homeostasis;GO:0006935:chemotaxis;GO:0006955:immune response;GO:0007155:cell adhesion;GO:0007165:signal transduction;GO:0007186:G-protein coupled receptor signaling pathway;GO:0007281:germ cell development;GO:0007420:brain development;GO:0008015:blood circulation;GO:0008045:motor neuron…	GO:0005576:extracellular region;GO:0005615:extracellular space;GO:0009897:external side of plasma membrane;	GO:0005102:receptor binding;GO:0008009:chemokine activity;GO:0008083:growth factor activity;GO:0045236:CXCR chemokine receptor binding;	K10031
ENSG00000185950	6999	527	4.63	608	5.41	555	4.83	590	5.08	244	2.22	253	2.38	169	1.55	414.192	-1.27411	0.141699	-8.9917	2.43431e-19	5.09625e-17	Down	13	110406184	110438915	-	IRS2	insulin receptor substrate 2 [Source:HGNC Symbol%3BAcc:6126]	GO:0002053:positive regulation of mesenchymal cell proliferation;GO:0002903:negative regulation of B cell apoptotic process;GO:0006006:glucose metabolic process;GO:0007165:signal transduction;GO:0007173:epidermal growth factor receptor signaling pathway;GO:0007420:brain development;GO:0008283:cell proliferation;GO:0008284:positive regulation of cell proliferation;GO:0008286:insulin receptor signa…	GO:0005829:cytosol;GO:0005886:plasma membrane;	GO:0004871:signal transducer activity;GO:0005158:insulin receptor binding;GO:0005515:protein binding;GO:0005543:phospholipid binding;GO:0019901:protein kinase binding;GO:0043548:phosphatidylinositol 3-kinase binding;	K07187
ENSG00000138336	9288	275	1.82	222	1.49	249	1.63	247	1.6	94	0.64	59	0.42	39	0.27	165.798	-1.78296	0.199551	-8.93486	4.07706e-19	8.44825e-17	Down	10	70320413	70454239	+	TET1	tet methylcytosine dioxygenase 1 [Source:HGNC Symbol%3BAcc:29484]	GO:0001826:inner cell mass cell differentiation;GO:0006351:transcription, DNA-templated;GO:0006493:protein O-linked glycosylation;GO:0016568:chromatin modification;GO:0019827:stem cell maintenance;GO:0044030:regulation of DNA methylation;GO:0045944:positive regulation of transcription from RNA polymerase II promoter;GO:0080111:DNA demethylation;GO:0090310:negative regulation of methylation-depend…	GO:0005634:nucleus;	GO:0005506:iron ion binding;GO:0008270:zinc ion binding;GO:0043566:structure-specific DNA binding;GO:0070579:methylcytosine dioxygenase activity;	K13097
ENSG00000160360	4945	67	0.83	71	0.89	79	0.97	73	0.89	194	2.5	355	4.72	225	2.93	151.965	1.75707	0.198624	8.84618	9.05694e-19	1.83919e-16	Ups	9	139221932	139254057	+	GPSM1	G-protein signaling modulator 1 [Source:HGNC Symbol%3BAcc:17858]	GO:0007399:nervous system development;GO:0008277:regulation of G-protein coupled receptor protein signaling pathway;GO:0030154:cell differentiation;	GO:0000139:Golgi membrane;GO:0005634:nucleus;GO:0005730:nucleolus;GO:0005789:endoplasmic reticulum membrane;GO:0005794:Golgi apparatus;GO:0005829:cytosol;GO:0005886:plasma membrane;	GO:0005092:GDP-dissociation inhibitor activity;	K15839
ENSG00000197969	20196	947	2.88	901	2.78	899	2.71	741	2.21	384	1.21	423	1.38	375	1.19	656.97	-1.06927	0.120904	-8.84397	9.2373e-19	1.85725e-16	Down	9	79792269	80036457	+	VPS13A	vacuolar protein sorting 13 homolog A (S. cerevisiae) [Source:HGNC Symbol%3BAcc:1908]	GO:0006895:Golgi to endosome transport;GO:0007399:nervous system development;GO:0007626:locomotory behavior;GO:0008104:protein localization;GO:0008219:cell death;GO:0015031:protein transport;GO:0035176:social behavior;	GO:0005622:intracellular;GO:0031045:dense core granule;	GO:0005515:protein binding;	K19525
ENSG00000182621	10942	1520	8.55	1639	9.33	1781	9.91	1260	6.94	717	4.17	594	3.57	421	2.48	1113.71	-1.32975	0.15166	-8.76795	1.81943e-18	3.62228e-16	Down	20	8112824	8949003	+	PLCB1	phospholipase C%2C beta 1 (phosphoinositide-specific) [Source:HGNC Symbol%3BAcc:15917]	GO:0000086:G2/M transition of mitotic cell cycle;GO:0006629:lipid metabolic process;GO:0007165:signal transduction;GO:0007213:G-protein coupled acetylcholine receptor signaling pathway;GO:0007215:glutamate receptor signaling pathway;GO:0007268:synaptic transmission;GO:0007613:memory;GO:0008277:regulation of G-protein coupled receptor protein signaling pathway;GO:0016042:lipid catabolic process;GO…	GO:0000790:nuclear chromatin;GO:0005634:nucleus;GO:0005737:cytoplasm;GO:0005829:cytosol;GO:0016607:nuclear speck;GO:0031965:nuclear membrane;	GO:0004435:phosphatidylinositol phospholipase C activity;GO:0004871:signal transducer activity;GO:0005096:GTPase activator activity;GO:0005509:calcium ion binding;GO:0005516:calmodulin binding;GO:0005521:lamin binding;GO:0005546:phosphatidylinositol-4,5-bisphosphate binding;GO:0019899:enzyme binding;GO:0042803:protein homodimerization activity;	K05858
ENSG00000196083	9596	1974	12.66	2156	13.99	2260	14.34	1578	9.91	946	6.27	813	5.57	658	4.41	1459.67	-1.22031	0.139486	-8.74864	2.15934e-18	4.25726e-16	Down	3	190231840	190375843	+	IL1RAP	interleukin 1 receptor accessory protein [Source:HGNC Symbol%3BAcc:5995]	GO:0006461:protein complex assembly;GO:0006954:inflammatory response;GO:0006955:immune response;GO:0042094:interleukin-2 biosynthetic process;	GO:0005576:extracellular region;GO:0005886:plasma membrane;GO:0005887:integral component of plasma membrane;	GO:0004871:signal transducer activity;GO:0004908:interleukin-1 receptor activity;	K04723
ENSG00000129757	2586	132	3.14	97	2.34	170	4	160	3.73	403	9.92	367	9.34	382	9.51	244.411	1.44737	0.165493	8.74575	2.21533e-18	4.32565e-16	Ups	11	2904443	2907111	-	CDKN1C	cyclin-dependent kinase inhibitor 1C (p57%2C Kip2) [Source:HGNC Symbol%3BAcc:1786]	GO:0000079:regulation of cyclin-dependent protein serine/threonine kinase activity;GO:0000080:mitotic G1 phase;GO:0000122:negative regulation of transcription from RNA polymerase II promoter;GO:0001890:placenta development;GO:0007050:cell cycle arrest;GO:0008285:negative regulation of cell proliferation;GO:0030511:positive regulation of transforming growth factor beta receptor signaling pathway;G…	GO:0005634:nucleus;GO:0005730:nucleolus;GO:0005737:cytoplasm;	GO:0004861:cyclin-dependent protein serine/threonine kinase inhibitor activity;GO:0005515:protein binding;	K09993
ENSG00000069011	3511	174	3.05	122	2.16	155	2.69	146	2.51	347	6.29	361	6.76	377	6.91	240.139	1.2875	0.147599	8.72295	2.71043e-18	5.24198e-16	Ups	5	134363425	134370503	-	PITX1	paired-like homeodomain 1 [Source:HGNC Symbol%3BAcc:9004]	GO:0001501:skeletal system development;GO:0006351:transcription, DNA-templated;GO:0009653:anatomical structure morphogenesis;GO:0014707:branchiomeric skeletal muscle development;GO:0021983:pituitary gland development;GO:0035116:embryonic hindlimb morphogenesis;GO:0045944:positive regulation of transcription from RNA polymerase II promoter;GO:0048625:myoblast fate commitment;GO:0051216:cartilage d…	GO:0005634:nucleus;GO:0005667:transcription factor complex;GO:0005730:nucleolus;GO:0005737:cytoplasm;	GO:0000988:protein binding transcription factor activity;GO:0003700:sequence-specific DNA binding transcription factor activity;GO:0043565:sequence-specific DNA binding;	K09356
ENSG00000114698	4227	314	4.57	262	3.86	356	5.13	177	2.52	74	1.11	80	1.25	59	0.9	184.934	-1.78029	0.20442	-8.70899	3.06584e-18	5.8734e-16	Down	3	145910126	145968966	-	PLSCR4	phospholipid scramblase 4 [Source:HGNC Symbol%3BAcc:16497]	GO:0007596:blood coagulation;GO:0017121:phospholipid scrambling;GO:0071222:cellular response to lipopolysaccharide;	GO:0005886:plasma membrane;GO:0016021:integral component of membrane;	GO:0005509:calcium ion binding;GO:0005515:protein binding;GO:0017124:SH3 domain binding;GO:0017128:phospholipid scramblase activity;GO:0019899:enzyme binding;GO:0042609:CD4 receptor binding;	-
ENSG00000073150	3102	100	1.98	95	1.91	75	1.47	80	1.55	312	6.4	228	4.84	477	9.9	197.467	1.86603	0.214523	8.69851	3.36282e-18	6.32304e-16	Ups	22	50609160	50618723	+	PANX2	pannexin 2 [Source:HGNC Symbol%3BAcc:8600]	GO:0002931:response to ischemia;GO:0006811:ion transport;GO:0007268:synaptic transmission;GO:0034214:protein hexamerization;	GO:0005737:cytoplasm;GO:0005886:plasma membrane;GO:0005921:gap junction;GO:0016021:integral component of membrane;	GO:0046982:protein heterodimerization activity;GO:0055077:gap junction hemi-channel activity;	K03443
ENSG00000106771	9484	2336	15.15	2478	16.27	2391	15.35	1997	12.69	1229	8.25	1058	7.34	971	6.59	1754.06	-1.01173	0.116742	-8.66631	4.46341e-18	8.31546e-16	Down	9	111777432	111882225	-	TMEM245	transmembrane protein 245 [Source:HGNC Symbol%3BAcc:1363]	GO:0008150:biological_process;	GO:0016021:integral component of membrane;	GO:0003674:molecular_function;	K16467
ENSG00000123999	1753	487	17.09	304	10.8	502	17.44	486	16.71	178	6.46	110	4.13	102	3.74	303.373	-1.62296	0.187377	-8.66147	4.65727e-18	8.59774e-16	Down	2	220433884	220440435	+	INHA	inhibin%2C alpha [Source:HGNC Symbol%3BAcc:6065]	GO:0001501:skeletal system development;GO:0001541:ovarian follicle development;GO:0007050:cell cycle arrest;GO:0007165:signal transduction;GO:0007166:cell surface receptor signaling pathway;GO:0007267:cell-cell signaling;GO:0007399:nervous system development;GO:0008584:male gonad development;GO:0009605:response to external stimulus;GO:0030154:cell differentiation;GO:0030218:erythrocyte differenti…	GO:0001750:photoreceptor outer segment;GO:0001917:photoreceptor inner segment;GO:0005576:extracellular region;GO:0034673:inhibin-betaglycan-ActRII complex;GO:0043025:neuronal cell body;GO:0043512:inhibin A complex;	GO:0005102:receptor binding;GO:0005125:cytokine activity;GO:0005179:hormone activity;GO:0005515:protein binding;GO:0008083:growth factor activity;GO:0034711:inhibin binding;GO:0046982:protein heterodimerization activity;	K05500
ENSG00000095637	10819	1277	7.26	1168	6.72	1345	7.57	1302	7.25	627	3.69	492	2.99	326	1.94	917.075	-1.30842	0.151275	-8.64929	5.1821e-18	9.48044e-16	Down	10	97071528	97321171	-	SORBS1	sorbin and SH3 domain containing 1 [Source:HGNC Symbol%3BAcc:14565]	GO:0006936:muscle contraction;GO:0007160:cell-matrix adhesion;GO:0008286:insulin receptor signaling pathway;GO:0015758:glucose transport;GO:0032869:cellular response to insulin stimulus;GO:0043149:stress fiber assembly;GO:0045725:positive regulation of glycogen biosynthetic process;GO:0046326:positive regulation of glucose import;GO:0046889:positive regulation of lipid biosynthetic process;GO:004…	GO:0001725:stress fiber;GO:0005634:nucleus;GO:0005730:nucleolus;GO:0005737:cytoplasm;GO:0005813:centrosome;GO:0005829:cytosol;GO:0005886:plasma membrane;GO:0005899:insulin receptor complex;GO:0005913:cell-cell adherens junction;GO:0005915:zonula adherens;GO:0005924:cell-substrate adherens junction;GO:0005925:focal adhesion;GO:0016363:nuclear matrix;GO:0045121:membrane raft;	GO:0003779:actin binding;GO:0005070:SH3/SH2 adaptor activity;GO:0005158:insulin receptor binding;GO:0005515:protein binding;GO:0008092:cytoskeletal protein binding;GO:0019901:protein kinase binding;	K06086
ENSG00000103254	1923	297	9.5	251	8.13	239	7.57	285	8.93	541	17.9	670	22.92	815	27.27	443.873	1.34011	0.155012	8.64521	5.37055e-18	9.73748e-16	Ups	16	770581	772601	+	FAM173A	family with sequence similarity 173%2C member A [Source:HGNC Symbol%3BAcc:14152]	-	GO:0016021:integral component of membrane;	-	-
ENSG00000123104	11856	603	3.13	607	3.19	582	2.99	386	1.96	159	0.85	219	1.22	177	0.96	383.842	-1.43892	0.166486	-8.64291	5.4798e-18	9.84764e-16	Down	12	26490342	26986131	-	ITPR2	inositol 1%2C4%2C5-trisphosphate receptor%2C type 2 [Source:HGNC Symbol%3BAcc:6181]	GO:0001666:response to hypoxia;GO:0006112:energy reserve metabolic process;GO:0006810:transport;GO:0007165:signal transduction;GO:0007173:epidermal growth factor receptor signaling pathway;GO:0007202:activation of phospholipase C activity;GO:0007596:blood coagulation;GO:0008543:fibroblast growth factor receptor signaling pathway;GO:0030168:platelet activation;GO:0038095:Fc-epsilon receptor signal…	GO:0005789:endoplasmic reticulum membrane;GO:0005886:plasma membrane;GO:0005938:cell cortex;GO:0016021:integral component of membrane;GO:0031095:platelet dense tubular network membrane;GO:0033017:sarcoplasmic reticulum membrane;	GO:0005220:inositol 1,4,5-trisphosphate-sensitive calcium-release channel activity;GO:0015085:calcium ion transmembrane transporter activity;GO:0035091:phosphatidylinositol binding;	K04959
ENSG00000166145	3587	174	2.98	159	2.76	194	3.29	142	2.39	411	7.29	487	8.93	340	6.1	271.453	1.30228	0.151054	8.62125	6.62249e-18	1.16942e-15	Ups	15	41136216	41150405	+	SPINT1	serine peptidase inhibitor%2C Kunitz type 1 [Source:HGNC Symbol%3BAcc:11246]	GO:0030198:extracellular matrix organization;GO:0060670:branching involved in labyrinthine layer morphogenesis;GO:0060674:placenta blood vessel development;	GO:0005576:extracellular region;GO:0016020:membrane;	GO:0004867:serine-type endopeptidase inhibitor activity;	K15619
ENSG00000140961	3460	152	2.7	175	3.15	192	3.38	162	2.82	364	6.7	445	8.46	395	7.35	269.095	1.24557	0.144619	8.61281	7.12937e-18	1.24807e-15	Ups	16	83981887	83999937	+	OSGIN1	oxidative stress induced growth inhibitor 1 [Source:HGNC Symbol%3BAcc:30093]	GO:0007275:multicellular organismal development;GO:0030154:cell differentiation;GO:0030308:negative regulation of cell growth;	GO:0005575:cellular_component;	GO:0008083:growth factor activity;	-
ENSG00000178896	1407	621	27.15	666	29.47	534	23.11	629	26.94	1242	56.18	1270	59.38	1603	73.32	939.837	1.1835	0.137585	8.60197	7.83563e-18	1.35998e-15	Ups	8	145133529	145135550	+	EXOSC4	exosome component 4 [Source:HGNC Symbol%3BAcc:18189]	GO:0000288:nuclear-transcribed mRNA catabolic process, deadenylation-dependent decay;GO:0000460:maturation of 5.8S rRNA;GO:0000956:nuclear-transcribed mRNA catabolic process;GO:0006364:rRNA processing;GO:0010467:gene expression;GO:0016070:RNA metabolic process;GO:0016071:mRNA metabolic process;GO:0030307:positive regulation of cell growth;GO:0043928:exonucleolytic nuclear-transcribed mRNA catabol…	GO:0000178:exosome (RNase complex);GO:0005634:nucleus;GO:0005730:nucleolus;GO:0005737:cytoplasm;GO:0005829:cytosol;GO:0035327:transcriptionally active chromatin;	GO:0000175:3'-5'-exoribonuclease activity;GO:0004532:exoribonuclease activity;GO:0005515:protein binding;GO:0017091:AU-rich element binding;	K11600
ENSG00000103024	1445	627	26.69	578	24.9	569	23.98	548	22.86	1079	47.52	1149	52.31	1356	60.39	843.816	1.07213	0.124736	8.59519	8.31238e-18	1.4305e-15	Ups	16	1820287	1821731	-	NME3	NME/NM23 nucleoside diphosphate kinase 3 [Source:HGNC Symbol%3BAcc:7851]	GO:0006183:GTP biosynthetic process;GO:0006228:UTP biosynthetic process;GO:0006241:CTP biosynthetic process;GO:0006915:apoptotic process;	GO:0005739:mitochondrion;	GO:0004550:nucleoside diphosphate kinase activity;GO:0005524:ATP binding;GO:0046872:metal ion binding;	K00940
ENSG00000175505	1986	71	2.2	44	1.38	32	0.98	47	1.43	186	5.96	180	5.96	173	5.61	104.881	1.8011	0.210295	8.56463	1.08428e-17	1.85029e-15	Ups	11	67131639	67141648	-	CLCF1	cardiotrophin-like cytokine factor 1 [Source:HGNC Symbol%3BAcc:17412]	GO:0002639:positive regulation of immunoglobulin production;GO:0007166:cell surface receptor signaling pathway;GO:0007259:JAK-STAT cascade;GO:0008284:positive regulation of cell proliferation;GO:0019221:cytokine-mediated signaling pathway;GO:0030183:B cell differentiation;GO:0030890:positive regulation of B cell proliferation;GO:0042517:positive regulation of tyrosine phosphorylation of Stat3 pro…	GO:0005576:extracellular region;GO:0097058:CRLF-CLCF1 complex;GO:0097059:CNTFR-CLCF1 complex;	GO:0005102:receptor binding;GO:0005125:cytokine activity;GO:0005127:ciliary neurotrophic factor receptor binding;GO:0005515:protein binding;GO:0008083:growth factor activity;GO:0046982:protein heterodimerization activity;	K05421
ENSG00000174080	2896	1124	23.88	834	17.93	854	17.96	1138	23.68	2500	54.94	2862	65.01	1760	39.11	1573.52	1.26573	0.147862	8.56021	1.12664e-17	1.90655e-15	Ups	11	66330934	66336312	-	CTSF	cathepsin F [Source:HGNC Symbol%3BAcc:2531]	GO:0006508:proteolysis;GO:0019886:antigen processing and presentation of exogenous peptide antigen via MHC class II;	GO:0005764:lysosome;GO:0043202:lysosomal lumen;	GO:0004197:cysteine-type endopeptidase activity;GO:0008234:cysteine-type peptidase activity;	K01373
ENSG00000229155	984	375	23.45	462	29.23	366	22.65	642	39.32	133	8.6	163	10.9	116	7.59	317.341	-1.60495	0.187849	-8.54388	1.29791e-17	2.17824e-15	Down	3	193560349	193561813	-	RP11-528A4.2	-	-	-	-	-
ENSG00000187954	9787	648	4.07	685	4.36	618	3.85	692	4.26	1153	7.5	1441	9.69	1326	8.72	936.011	1.01263	0.118584	8.5393	1.35032e-17	2.24762e-15	Ups	8	145674965	145691060	-	CYHR1	cysteine/histidine-rich 1 [Source:HGNC Symbol%3BAcc:17806]	-	GO:0005635:nuclear envelope;GO:0005737:cytoplasm;GO:0048471:perinuclear region of cytoplasm;	GO:0008270:zinc ion binding;	K02927
ENSG00000170456	11310	997	5.42	1047	5.76	1049	5.65	789	4.2	440	2.48	463	2.69	341	1.94	720.627	-1.14598	0.13446	-8.52281	1.55731e-17	2.57108e-15	Down	12	31535157	31744031	-	DENND5B	DENN/MADD domain containing 5B [Source:HGNC Symbol%3BAcc:28338]	GO:0050982:detection of mechanical stimulus;	GO:0016020:membrane;GO:0016021:integral component of membrane;	GO:0005262:calcium channel activity;GO:0017112:Rab guanyl-nucleotide exchange factor activity;	K02927
ENSG00000182326	6389	461	4.44	550	5.36	668	6.37	484	4.57	1122	11.18	1709	17.6	1210	12.19	884.545	1.31286	0.154148	8.51686	1.63944e-17	2.68485e-15	Ups	12	7096351	7178336	+	C1S	complement component 1%2C s subcomponent [Source:HGNC Symbol%3BAcc:1247]	GO:0006508:proteolysis;GO:0006956:complement activation;GO:0006958:complement activation, classical pathway;GO:0045087:innate immune response;	GO:0005576:extracellular region;	GO:0004252:serine-type endopeptidase activity;GO:0005509:calcium ion binding;GO:0005515:protein binding;GO:0042802:identical protein binding;	K01331;K01875
ENSG00000150907	5811	467	4.94	483	5.17	416	4.36	541	5.61	217	2.38	193	2.18	146	1.62	346.241	-1.27023	0.149402	-8.5021	1.86198e-17	3.0249e-15	Down	13	41129804	41240734	-	FOXO1	forkhead box O1 [Source:HGNC Symbol%3BAcc:3819]	GO:0001568:blood vessel development;GO:0001659:temperature homeostasis;GO:0001678:cellular glucose homeostasis;GO:0006473:protein acetylation;GO:0006915:apoptotic process;GO:0006974:cellular response to DNA damage stimulus;GO:0007173:epidermal growth factor receptor signaling pathway;GO:0007389:pattern specification process;GO:0008286:insulin receptor signaling pathway;GO:0008543:fibroblast growt…	GO:0005634:nucleus;GO:0005654:nucleoplasm;GO:0005667:transcription factor complex;GO:0005737:cytoplasm;GO:0005739:mitochondrion;GO:0005829:cytosol;	GO:0001078:RNA polymerase II core promoter proximal region sequence-specific DNA binding transcription factor activity involved in negative regulation of transcription;GO:0003682:chromatin binding;GO:0003690:double-stranded DNA binding;GO:0003705:RNA polymerase II distal enhancer sequence-specific DNA binding transcription factor activity;GO:0005515:protein binding;GO:0008134:transcription factor…	K07201
ENSG00000184363	3787	575	9.34	466	7.66	488	7.85	597	9.5	1015	17.06	1174	20.39	982	16.69	753.989	1.01977	0.120165	8.48637	2.13192e-17	3.43595e-15	Ups	11	392614	404908	+	PKP3	plakophilin 3 [Source:HGNC Symbol%3BAcc:9025]	GO:0007155:cell adhesion;	GO:0005634:nucleus;GO:0005911:cell-cell junction;GO:0030057:desmosome;	-	-
ENSG00000106333	3532	435	7.58	456	8.04	421	7.26	446	7.61	772	13.91	1052	19.59	991	18.06	652.945	1.11605	0.131663	8.47656	2.31957e-17	3.70894e-15	Ups	7	100199800	100205798	+	PCOLCE	procollagen C-endopeptidase enhancer [Source:HGNC Symbol%3BAcc:8738]	GO:0006508:proteolysis;GO:0007275:multicellular organismal development;GO:0010952:positive regulation of peptidase activity;	GO:0005615:extracellular space;GO:0031012:extracellular matrix;GO:0070062:extracellular exosome;	GO:0005518:collagen binding;GO:0008201:heparin binding;GO:0016504:peptidase activator activity;	-
ENSG00000163898	4122	24	0.36	15	0.23	30	0.44	26	0.38	105	1.62	112	1.79	106	1.65	59.9021	2.01794	0.238238	8.47026	2.44845e-17	3.88444e-15	Ups	3	185224050	185270401	-	LIPH	lipase%2C member H [Source:HGNC Symbol%3BAcc:18483]	GO:0006629:lipid metabolic process;GO:0016042:lipid catabolic process;	GO:0005576:extracellular region;GO:0005615:extracellular space;GO:0005886:plasma membrane;	GO:0003824:catalytic activity;GO:0004620:phospholipase activity;GO:0008201:heparin binding;GO:0016787:hydrolase activity;	K19404
ENSG00000196205	1738	12437	440.24	12395	444.01	12960	454.12	14116	489.49	7180	262.92	5315	201.17	4871	180.36	9744.05	-1.08772	0.128563	-8.46056	2.66107e-17	4.12507e-15	Down	9	135894816	135896553	+	EEF1A1P5	eukaryotic translation elongation factor 1 alpha 1 pseudogene 5 [Source:HGNC Symbol%3BAcc:3200]	-	GO:0005737:cytoplasm;	GO:0003746:translation elongation factor activity;GO:0003924:GTPase activity;GO:0005525:GTP binding;	K03231
ENSG00000116871	5271	487	5.68	504	5.95	469	5.42	607	6.94	996	12.03	1230	15.35	1006	12.28	755.153	1.08051	0.127854	8.45112	2.88532e-17	4.4388e-15	Ups	1	36621180	36646450	+	MAP7D1	MAP7 domain containing 1 [Source:HGNC Symbol%3BAcc:25514]	-	GO:0005737:cytoplasm;GO:0005819:spindle;	-	K16806
ENSG00000164266	1480	4146	172.34	4405	185.3	5051	207.84	4935	200.96	8819	379.23	11978	532.4	15711	683.16	7902.83	1.39169	0.164795	8.44494	3.04197e-17	4.6446e-15	Ups	5	147204131	147211349	-	SPINK1	serine peptidase inhibitor%2C Kazal type 1 [Source:HGNC Symbol%3BAcc:11244]	GO:0010751:negative regulation of nitric oxide mediated signal transduction;GO:0050732:negative regulation of peptidyl-tyrosine phosphorylation;GO:0060046:regulation of acrosome reaction;GO:0090281:negative regulation of calcium ion import;GO:1900004:negative regulation of serine-type endopeptidase activity;GO:2001256:regulation of store-operated calcium entry;	GO:0005576:extracellular region;	GO:0004866:endopeptidase inhibitor activity;GO:0004867:serine-type endopeptidase inhibitor activity;GO:0005515:protein binding;	K01557
ENSG00000188559	11366	1268	6.86	1516	8.3	1300	6.97	1124	5.96	658	3.68	523	3.03	491	2.78	968.737	-1.14268	0.135376	-8.44073	3.15355e-17	4.75335e-15	Down	20	20370196	20693131	-	RALGAPA2	Ral GTPase activating protein%2C alpha subunit 2 (catalytic) [Source:HGNC Symbol%3BAcc:16207]	GO:0032484:Ral protein signal transduction;GO:0051056:regulation of small GTPase mediated signal transduction;GO:0060178:regulation of exocyst localization;	GO:0005634:nucleus;GO:0005737:cytoplasm;GO:0005829:cytosol;	GO:0005096:GTPase activator activity;GO:0046982:protein heterodimerization activity;	-
ENSG00000169499	6326	424	4.12	444	4.37	615	5.92	355	3.38	181	1.82	113	1.18	83	0.84	310.219	-1.70209	0.201674	-8.43983	3.17799e-17	4.75335e-15	Down	8	38758753	38831428	+	PLEKHA2	pleckstrin homology domain containing%2C family A (phosphoinositide binding specific) member 2 [Source:HGNC Symbol%3BAcc:14336]	GO:0001954:positive regulation of cell-matrix adhesion;	GO:0005634:nucleus;GO:0005737:cytoplasm;GO:0005886:plasma membrane;GO:0016020:membrane;GO:0043234:protein complex;	GO:0001968:fibronectin binding;GO:0005515:protein binding;GO:0005543:phospholipid binding;GO:0005545:1-phosphatidylinositol binding;GO:0030165:PDZ domain binding;GO:0043236:laminin binding;	K17985;K09131;K08857
ENSG00000168096	7775	303	2.4	256	2.05	297	2.33	307	2.38	557	4.56	595	5.03	601	4.97	415.746	1.03665	0.122832	8.43963	3.18341e-17	4.75335e-15	Ups	16	4746513	4784379	-	ANKS3	ankyrin repeat and sterile alpha motif domain containing 3 [Source:HGNC Symbol%3BAcc:29422]	-	-	-	K17985;K17776;K09488;K06588
ENSG00000168056	10298	1149	6.86	1193	7.21	1126	6.66	1199	7.02	1955	12.08	2521	16.1	2514	15.71	1664.03	1.02752	0.121834	8.4338	3.34622e-17	4.95998e-15	Ups	11	65306276	65326401	-	LTBP3	latent transforming growth factor beta binding protein 3 [Source:HGNC Symbol%3BAcc:6716]	GO:0007179:transforming growth factor beta receptor signaling pathway;GO:0030198:extracellular matrix organization;GO:0030502:negative regulation of bone mineralization;GO:0032331:negative regulation of chondrocyte differentiation;GO:0045780:positive regulation of bone resorption;GO:0046849:bone remodeling;GO:0060349:bone morphogenesis;GO:0060430:lung saccule development;	GO:0005576:extracellular region;	GO:0005509:calcium ion binding;GO:0019838:growth factor binding;	K08023;K15696
ENSG00000164124	9243	755	5.03	935	6.3	919	6.06	776	5.06	382	2.63	393	2.8	261	1.82	621.736	-1.20891	0.143356	-8.4329	3.37215e-17	4.96219e-15	Down	4	159122756	159176563	+	TMEM144	transmembrane protein 144 [Source:HGNC Symbol%3BAcc:25633]	-	GO:0016021:integral component of membrane;	-	K09488
ENSG00000102531	7634	1331	10.73	1289	10.51	1359	10.84	1319	10.41	698	5.82	664	5.72	458	3.86	1000.43	-1.05432	0.125124	-8.42618	3.57135e-17	5.20255e-15	Down	13	49550048	49783915	+	FNDC3A	fibronectin type III domain containing 3A [Source:HGNC Symbol%3BAcc:20296]	GO:0007286:spermatid development;GO:0009566:fertilization;GO:0016337:single organismal cell-cell adhesion;GO:0060009:Sertoli cell development;	GO:0000139:Golgi membrane;GO:0001669:acrosomal vesicle;GO:0005794:Golgi apparatus;GO:0005829:cytosol;GO:0012506:vesicle membrane;GO:0016021:integral component of membrane;	-	K17985
ENSG00000159674	6013	2441	24.97	2630	27.23	2598	26.31	3299	33.07	5075	53.71	6458	70.65	5826	62.35	4041.87	1.0983	0.1305	8.41611	3.8919e-17	5.60517e-15	Ups	4	1160720	1202750	-	SPON2	spondin 2%2C extracellular matrix protein [Source:HGNC Symbol%3BAcc:11253]	GO:0007155:cell adhesion;GO:0007411:axon guidance;GO:0045087:innate immune response;	GO:0005578:proteinaceous extracellular matrix;	GO:0046872:metal ion binding;	K17985
ENSG00000162576	3371	1589	29	1231	22.73	1468	26.52	1802	32.22	4062	76.69	3116	60.81	2859	54.58	2295.5	1.15125	0.136888	8.4102	4.09307e-17	5.85337e-15	Ups	1	1288069	1297157	-	MXRA8	matrix-remodelling associated 8 [Source:HGNC Symbol%3BAcc:7542]	-	GO:0016021:integral component of membrane;	-	-
ENSG00000071073	9630	3275	20.92	3261	21.08	3354	21.21	2472	15.47	1376	9.09	1118	7.64	1443	9.64	2294.55	-1.14407	0.136099	-8.40614	4.23734e-17	6.01732e-15	Down	2	99235569	99347589	-	MGAT4A	mannosyl (alpha-1%2C3-)-glycoprotein beta-1%2C4-N-acetylglucosaminyltransferase%2C isozyme A [Source:HGNC Symbol%3BAcc:7047]	GO:0006491:N-glycan processing;GO:0018279:protein N-linked glycosylation via asparagine;GO:0043687:post-translational protein modification;GO:0044267:cellular protein metabolic process;	GO:0000139:Golgi membrane;GO:0005576:extracellular region;GO:0016021:integral component of membrane;	GO:0008454:alpha-1,3-mannosylglycoprotein 4-beta-N-acetylglucosaminyltransferase activity;GO:0046872:metal ion binding;	K00738
ENSG00000008311	4591	225	3.02	154	2.09	181	2.4	169	2.22	55	0.76	46	0.66	56	0.78	124.12	-1.63362	0.194549	-8.39694	4.5825e-17	6.46228e-15	Down	7	121715701	121784334	-	AASS	aminoadipate-semialdehyde synthase [Source:HGNC Symbol%3BAcc:17366]	GO:0006554:lysine catabolic process;GO:0033512:L-lysine catabolic process to acetyl-CoA via saccharopine;GO:0034641:cellular nitrogen compound metabolic process;GO:0044281:small molecule metabolic process;GO:0051262:protein tetramerization;	GO:0005737:cytoplasm;GO:0005739:mitochondrion;GO:0005759:mitochondrial matrix;GO:0043231:intracellular membrane-bounded organelle;	GO:0016491:oxidoreductase activity;GO:0047130:saccharopine dehydrogenase (NADP+, L-lysine-forming) activity;GO:0047131:saccharopine dehydrogenase (NAD+, L-glutamate-forming) activity;	K14157
ENSG00000198677	8092	1002	7.62	958	7.37	952	7.16	915	6.81	523	4.11	444	3.61	346	2.75	722.615	-1.05416	0.125972	-8.36818	5.85168e-17	8.18895e-15	Down	5	94799599	94890711	-	TTC37	tetratricopeptide repeat domain 37 [Source:HGNC Symbol%3BAcc:23639]	-	GO:0005634:nucleus;GO:0005737:cytoplasm;GO:0035327:transcriptionally active chromatin;GO:0055087:Ski complex;	GO:0005515:protein binding;	K12600
ENSG00000114739	15744	822	3.21	763	3.02	759	2.94	699	2.68	409	1.65	344	1.44	288	1.18	574.172	-1.05644	0.126255	-8.36746	5.88756e-17	8.18895e-15	Down	3	38495342	38534633	+	ACVR2B	activin A receptor%2C type IIB [Source:HGNC Symbol%3BAcc:174]	GO:0001702:gastrulation with mouth forming second;GO:0001822:kidney development;GO:0001946:lymphangiogenesis;GO:0001974:blood vessel remodeling;GO:0006355:regulation of transcription, DNA-templated;GO:0007165:signal transduction;GO:0007178:transmembrane receptor protein serine/threonine kinase signaling pathway;GO:0007368:determination of left/right symmetry;GO:0007498:mesoderm development;GO:000…	GO:0005737:cytoplasm;GO:0005886:plasma membrane;GO:0005887:integral component of plasma membrane;GO:0009986:cell surface;	GO:0004674:protein serine/threonine kinase activity;GO:0004702:receptor signaling protein serine/threonine kinase activity;GO:0004712:protein serine/threonine/tyrosine kinase activity;GO:0005024:transforming growth factor beta-activated receptor activity;GO:0005515:protein binding;GO:0005524:ATP binding;GO:0016362:activin receptor activity, type II;GO:0019838:growth factor binding;GO:0034711:inhi…	K13596
ENSG00000140396	10026	1879	11.53	1887	11.72	1930	11.72	1492	8.97	940	5.97	862	5.66	729	4.68	1367.22	-1.0177	0.121722	-8.36084	6.2273e-17	8.60257e-15	Down	8	71021997	71316040	-	NCOA2	nuclear receptor coactivator 2 [Source:HGNC Symbol%3BAcc:7669]	GO:0000122:negative regulation of transcription from RNA polymerase II promoter;GO:0006351:transcription, DNA-templated;GO:0006355:regulation of transcription, DNA-templated;GO:0030521:androgen receptor signaling pathway;GO:0044255:cellular lipid metabolic process;GO:0044281:small molecule metabolic process;GO:0045944:positive regulation of transcription from RNA polymerase II promoter;	GO:0005634:nucleus;GO:0005654:nucleoplasm;GO:0005737:cytoplasm;	GO:0003677:DNA binding;GO:0003682:chromatin binding;GO:0003713:transcription coactivator activity;GO:0004402:histone acetyltransferase activity;GO:0004871:signal transducer activity;GO:0005515:protein binding;GO:0016922:ligand-dependent nuclear receptor binding;GO:0030374:ligand-dependent nuclear receptor transcription coactivator activity;GO:0030375:thyroid hormone receptor coactivator activity;…	K11255
ENSG00000007520	1243	484	23.95	469	23.49	393	19.25	480	23.27	899	46.03	900	47.63	1060	54.88	669.501	1.08795	0.13018	8.35727	6.41862e-17	8.80696e-15	Ups	16	1399241	1401912	-	TSR3	TSR3%2C 20S rRNA accumulation%2C homolog (S. cerevisiae) [Source:HGNC Symbol%3BAcc:14175]	GO:0006364:rRNA processing;	-	-	K09140
ENSG00000204237	1600	132	5.08	124	4.82	103	3.92	160	6.03	358	14.24	338	13.9	294	11.83	215.27	1.33795	0.160882	8.31638	9.06938e-17	1.21968e-14	Ups	17	79632066	79633665	-	OXLD1	oxidoreductase-like domain containing 1 [Source:HGNC Symbol%3BAcc:27901]	-	GO:0005739:mitochondrion;	-	-
ENSG00000182154	1262	1290	62.89	1406	69.36	1266	61.09	1588	75.83	2604	131.32	3310	172.54	4214	214.89	2248.55	1.29054	0.155324	8.30873	9.67345e-17	1.29236e-14	Ups	9	140445651	140447007	+	MRPL41	mitochondrial ribosomal protein L41 [Source:HGNC Symbol%3BAcc:14492]	GO:0006412:translation;GO:0006915:apoptotic process;GO:0007049:cell cycle;	GO:0005739:mitochondrion;GO:0005762:mitochondrial large ribosomal subunit;GO:0030529:ribonucleoprotein complex;	GO:0003735:structural constituent of ribosome;	K17422
ENSG00000180758	5372	472	5.41	397	4.6	505	5.72	401	4.5	192	2.27	114	1.4	72	0.86	301.259	-1.65562	0.199434	-8.30162	1.02702e-16	1.36312e-14	Down	1	9160364	9189229	-	GPR157	G protein-coupled receptor 157 [Source:HGNC Symbol%3BAcc:23687]	-	GO:0005886:plasma membrane;GO:0016021:integral component of membrane;	GO:0004930:G-protein coupled receptor activity;	K08467
ENSG00000116774	2265	152	4.13	97	2.67	120	3.23	106	2.82	689	19.36	426	12.37	252	7.16	261.772	1.82398	0.219854	8.29632	1.07387e-16	1.41605e-14	Ups	1	114522063	114524876	+	OLFML3	olfactomedin-like 3 [Source:HGNC Symbol%3BAcc:24956]	GO:0007275:multicellular organismal development;	GO:0005576:extracellular region;	-	-
ENSG00000138688	20470	581	1.75	659	2	670	1.99	550	1.62	262	0.81	311	1	219	0.69	457.395	-1.13837	0.137364	-8.28721	1.15931e-16	1.50911e-14	Down	4	123073488	123283913	+	KIAA1109	KIAA1109 [Source:HGNC Symbol%3BAcc:26953]	GO:0001558:regulation of cell growth;GO:0030856:regulation of epithelial cell differentiation;	GO:0005634:nucleus;GO:0016020:membrane;GO:0016021:integral component of membrane;	GO:0005515:protein binding;	-
ENSG00000100299	2938	441	9.23	396	8.39	420	8.71	359	7.36	1113	24.11	750	16.79	823	18.03	613.198	1.16287	0.140357	8.28506	1.18047e-16	1.52686e-14	Ups	22	51061182	51066607	-	ARSA	arylsulfatase A [Source:HGNC Symbol%3BAcc:713]	GO:0006665:sphingolipid metabolic process;GO:0006687:glycosphingolipid metabolic process;GO:0007339:binding of sperm to zona pellucida;GO:0043687:post-translational protein modification;GO:0044267:cellular protein metabolic process;GO:0044281:small molecule metabolic process;	GO:0005764:lysosome;GO:0005788:endoplasmic reticulum lumen;GO:0005886:plasma membrane;GO:0016021:integral component of membrane;GO:0043202:lysosomal lumen;	GO:0004065:arylsulfatase activity;GO:0004098:cerebroside-sulfatase activity;GO:0005509:calcium ion binding;GO:0008484:sulfuric ester hydrolase activity;	K01134
ENSG00000118271	2070	12185	362.14	12794	384.8	11932	351.04	16524	481.09	26234	806.57	30758	977.47	34993	1087.9	20809.8	1.21199	0.146419	8.27752	1.25763e-16	1.59617e-14	Ups	18	29171689	29178974	+	TTR	transthyretin [Source:HGNC Symbol%3BAcc:12405]	GO:0001523:retinoid metabolic process;GO:0006810:transport;GO:0007603:phototransduction, visible light;GO:0030198:extracellular matrix organization;GO:0042572:retinol metabolic process;	GO:0005576:extracellular region;GO:0005615:extracellular space;GO:0005737:cytoplasm;GO:0043234:protein complex;	GO:0005179:hormone activity;GO:0005515:protein binding;GO:0042562:hormone binding;GO:0046982:protein heterodimerization activity;	-
ENSG00000158747	3461	38	0.68	36	0.65	26	0.46	47	0.82	123	2.26	145	2.76	150	2.79	81.0893	1.81661	0.219801	8.26478	1.3995e-16	1.7652e-14	Ups	1	19967048	19984945	+	NBL1	neuroblastoma 1%2C DAN family BMP antagonist [Source:HGNC Symbol%3BAcc:7650]	GO:0007399:nervous system development;GO:0035582:sequestering of BMP in extracellular matrix;GO:0045666:positive regulation of neuron differentiation;GO:0048263:determination of dorsal identity;GO:0048812:neuron projection morphogenesis;GO:0090027:negative regulation of monocyte chemotaxis;	GO:0005576:extracellular region;	GO:0016015:morphogen activity;GO:0036122:BMP binding;	K19558
ENSG00000180957	5091	462	5.58	501	6.13	490	5.86	503	5.95	236	2.95	227	2.93	159	2.01	362.473	-1.15516	0.140126	-8.24374	1.66905e-16	2.09218e-14	Down	22	28247657	28316122	-	PITPNB	phosphatidylinositol transfer protein%2C beta [Source:HGNC Symbol%3BAcc:9002]	GO:0001701:in utero embryonic development;GO:0006629:lipid metabolic process;GO:0006644:phospholipid metabolic process;GO:0006810:transport;GO:0015914:phospholipid transport;GO:0044281:small molecule metabolic process;GO:0046474:glycerophospholipid biosynthetic process;	GO:0000139:Golgi membrane;GO:0005622:intracellular;GO:0005789:endoplasmic reticulum membrane;	GO:0008289:lipid binding;	-
ENSG00000055609	22650	728	1.98	693	1.9	753	2.02	629	1.67	364	1.02	326	0.95	244	0.69	525.099	-1.09171	0.132606	-8.23273	1.82989e-16	2.26582e-14	Down	7	151832010	152133090	-	KMT2C	lysine (K)-specific methyltransferase 2C [Source:HGNC Symbol%3BAcc:13726]	GO:0006351:transcription, DNA-templated;GO:0006355:regulation of transcription, DNA-templated;GO:0016571:histone methylation;GO:0035556:intracellular signal transduction;GO:0051568:histone H3-K4 methylation;	GO:0005634:nucleus;GO:0035097:histone methyltransferase complex;	GO:0003677:DNA binding;GO:0005515:protein binding;GO:0008168:methyltransferase activity;GO:0008270:zinc ion binding;GO:0042800:histone methyltransferase activity (H3-K4 specific);	K09188
ENSG00000141753	2211	96	2.67	139	3.91	119	3.28	136	3.71	272	7.83	397	11.81	356	10.36	216.899	1.45278	0.176616	8.22564	1.94152e-16	2.38948e-14	Ups	17	38599702	38613983	+	IGFBP4	insulin-like growth factor binding protein 4 [Source:HGNC Symbol%3BAcc:5473]	GO:0001501:skeletal system development;GO:0001558:regulation of cell growth;GO:0006259:DNA metabolic process;GO:0006954:inflammatory response;GO:0007165:signal transduction;GO:0008283:cell proliferation;GO:0010906:regulation of glucose metabolic process;GO:0043410:positive regulation of MAPK cascade;GO:0043568:positive regulation of insulin-like growth factor receptor signaling pathway;GO:0044267…	GO:0005576:extracellular region;GO:0005615:extracellular space;	GO:0005520:insulin-like growth factor binding;	-
ENSG00000106366	3190	10961	211.39	11006	214.8	13575	259.16	11897	224.76	6481	129.3	5043	104	4229	85.32	8882.32	-1.09631	0.133637	-8.20368	2.33132e-16	2.80999e-14	Down	7	100770370	100782547	+	SERPINE1	serpin peptidase inhibitor%2C clade E (nexin%2C plasminogen activator inhibitor type 1)%2C member 1 [Source:HGNC Symbol%3BAcc:8583]	GO:0001300:chronological cell aging;GO:0001525:angiogenesis;GO:0002576:platelet degranulation;GO:0006351:transcription, DNA-templated;GO:0006367:transcription initiation from RNA polymerase II promoter;GO:0007179:transforming growth factor beta receptor signaling pathway;GO:0007596:blood coagulation;GO:0010467:gene expression;GO:0010469:regulation of receptor activity;GO:0010757:negative regulati…	GO:0005576:extracellular region;GO:0005615:extracellular space;GO:0005886:plasma membrane;GO:0031012:extracellular matrix;GO:0031093:platelet alpha granule lumen;	GO:0002020:protease binding;GO:0004867:serine-type endopeptidase inhibitor activity;GO:0005102:receptor binding;GO:0005515:protein binding;	K03982
ENSG00000139687	6169	710	7.08	741	7.48	799	7.89	618	6.04	371	3.83	308	3.28	268	2.8	536.495	-1.10241	0.134386	-8.20331	2.33854e-16	2.80999e-14	Down	13	48877887	49056122	+	RB1	retinoblastoma 1 [Source:HGNC Symbol%3BAcc:9884]	GO:0000075:cell cycle checkpoint;GO:0000082:G1/S transition of mitotic cell cycle;GO:0000083:regulation of transcription involved in G1/S transition of mitotic cell cycle;GO:0000278:mitotic cell cycle;GO:0006338:chromatin remodeling;GO:0006351:transcription, DNA-templated;GO:0006469:negative regulation of protein kinase activity;GO:0007050:cell cycle arrest;GO:0007070:negative regulation of trans…	GO:0000785:chromatin;GO:0005575:cellular_component;GO:0005634:nucleus;GO:0005654:nucleoplasm;GO:0005819:spindle;GO:0016514:SWI/SNF complex;GO:0016605:PML body;GO:0035189:Rb-E2F complex;	GO:0001047:core promoter binding;GO:0001102:RNA polymerase II activating transcription factor binding;GO:0003674:molecular_function;GO:0003677:DNA binding;GO:0003700:sequence-specific DNA binding transcription factor activity;GO:0003713:transcription coactivator activity;GO:0005515:protein binding;GO:0008134:transcription factor binding;GO:0019900:kinase binding;GO:0031625:ubiquitin protein ligas…	K06618
ENSG00000163558	5841	1003	10.56	967	10.31	1079	11.25	820	8.46	504	5.49	456	5.14	372	4.1	731.164	-1.04677	0.127652	-8.20012	2.40138e-16	2.85438e-14	Down	3	169940153	170023769	+	PRKCI	protein kinase C%2C iota [Source:HGNC Symbol%3BAcc:9404]	GO:0006468:protein phosphorylation;GO:0006612:protein targeting to membrane;GO:0007010:cytoskeleton organization;GO:0007015:actin filament organization;GO:0010976:positive regulation of neuron projection development;GO:0016192:vesicle-mediated transport;GO:0016477:cell migration;GO:0032869:cellular response to insulin stimulus;GO:0034329:cell junction assembly;GO:0034351:negative regulation of gl…	GO:0000133:polarisome;GO:0005634:nucleus;GO:0005768:endosome;GO:0005829:cytosol;GO:0005886:plasma membrane;GO:0016324:apical plasma membrane;GO:0031252:cell leading edge;GO:0043220:Schmidt-Lanterman incisure;	GO:0004672:protein kinase activity;GO:0004674:protein serine/threonine kinase activity;GO:0004697:protein kinase C activity;GO:0005515:protein binding;GO:0005524:ATP binding;GO:0005543:phospholipid binding;GO:0008270:zinc ion binding;GO:0019904:protein domain specific binding;	K06069
ENSG00000171560	3956	19326	300.54	22835	359.37	22362	344.25	15093	229.93	41895	673.99	47493	789.75	42123	685.24	30116.9	1.15181	0.140464	8.20001	2.4036e-16	2.85438e-14	Ups	4	155504278	155511918	-	FGA	fibrinogen alpha chain [Source:HGNC Symbol%3BAcc:3661]	GO:0002576:platelet degranulation;GO:0007165:signal transduction;GO:0007596:blood coagulation;GO:0030168:platelet activation;GO:0051258:protein polymerization;GO:0051592:response to calcium ion;	GO:0005576:extracellular region;GO:0005577:fibrinogen complex;GO:0005615:extracellular space;GO:0005886:plasma membrane;GO:0005938:cell cortex;GO:0009897:external side of plasma membrane;GO:0009986:cell surface;GO:0031091:platelet alpha granule;GO:0031093:platelet alpha granule lumen;	GO:0005102:receptor binding;GO:0005515:protein binding;GO:0030674:protein binding, bridging;	K03903
ENSG00000167657	3549	1310	22.71	1063	18.65	1231	21.12	1569	26.64	2582	46.3	2716	50.34	2375	43.07	1828.62	1.01071	0.123664	8.17304	3.00722e-16	3.55044e-14	Ups	19	3958451	3971121	-	DAPK3	death-associated protein kinase 3 [Source:HGNC Symbol%3BAcc:2676]	GO:0000910:cytokinesis;GO:0006351:transcription, DNA-templated;GO:0006355:regulation of transcription, DNA-templated;GO:0006468:protein phosphorylation;GO:0006915:apoptotic process;GO:0006940:regulation of smooth muscle contraction;GO:0007088:regulation of mitotic nuclear division;GO:0010506:regulation of autophagy;GO:0016568:chromatin modification;GO:0017148:negative regulation of translation;GO…	GO:0000775:chromosome, centromeric region;GO:0005634:nucleus;GO:0005737:cytoplasm;GO:0005815:microtubule organizing center;GO:0016605:PML body;	GO:0004672:protein kinase activity;GO:0004674:protein serine/threonine kinase activity;GO:0005524:ATP binding;GO:0042803:protein homodimerization activity;GO:0043522:leucine zipper domain binding;	K08803
ENSG00000243449	571	113	12.17	109	11.88	96	10.24	157	16.57	289	32.21	327	37.67	360	40.57	207.831	1.43364	0.17592	8.14936	3.65864e-16	4.26989e-14	Ups	4	2043689	2045697	+	C4orf48	chromosome 4 open reading frame 48 [Source:HGNC Symbol%3BAcc:34437]	-	GO:0005576:extracellular region;	-	-
ENSG00000188130	9421	617	4.03	499	3.3	537	3.47	769	4.92	1263	8.53	1302	9.09	1336	9.13	902.179	1.12244	0.138365	8.11217	4.97246e-16	5.70485e-14	Ups	22	50683879	50700254	-	MAPK12	mitogen-activated protein kinase 12 [Source:HGNC Symbol%3BAcc:6874]	GO:0006351:transcription, DNA-templated;GO:0006355:regulation of transcription, DNA-templated;GO:0006975:DNA damage induced protein phosphorylation;GO:0007050:cell cycle arrest;GO:0007165:signal transduction;GO:0007265:Ras protein signal transduction;GO:0007517:muscle organ development;GO:0018105:peptidyl-serine phosphorylation;GO:0042692:muscle cell differentiation;GO:0045445:myoblast differenti…	GO:0005654:nucleoplasm;GO:0005739:mitochondrion;GO:0005829:cytosol;	GO:0000287:magnesium ion binding;GO:0004672:protein kinase activity;GO:0004674:protein serine/threonine kinase activity;GO:0004707:MAP kinase activity;GO:0005515:protein binding;GO:0005524:ATP binding;	K04441;K18671
ENSG00000158828	4836	219	2.79	183	2.36	222	2.8	228	2.84	427	5.62	498	6.77	409	5.44	311.218	1.08205	0.13341	8.11071	5.03266e-16	5.74148e-14	Ups	1	20959948	20978004	+	PINK1	PTEN induced putative kinase 1 [Source:HGNC Symbol%3BAcc:14581]	GO:0000422:mitochondrion degradation;GO:0006468:protein phosphorylation;GO:0006950:response to stress;GO:0008219:cell death;GO:0018105:peptidyl-serine phosphorylation;GO:0031396:regulation of protein ubiquitination;GO:0032226:positive regulation of synaptic transmission, dopaminergic;GO:0033603:positive regulation of dopamine secretion;GO:0043123:positive regulation of I-kappaB kinase/NF-kappaB s…	GO:0005739:mitochondrion;GO:0005741:mitochondrial outer membrane;GO:0005829:cytosol;GO:0016021:integral component of membrane;	GO:0000287:magnesium ion binding;GO:0004674:protein serine/threonine kinase activity;GO:0005515:protein binding;GO:0005524:ATP binding;GO:0010857:calcium-dependent protein kinase activity;GO:0016301:kinase activity;GO:0031625:ubiquitin protein ligase binding;GO:0055131:C3HC4-type RING finger domain binding;	K05688
ENSG00000182156	3549	123	2.13	125	2.19	133	2.28	103	1.75	305	5.47	302	5.6	253	4.59	191.543	1.2453	0.153567	8.10916	5.09709e-16	5.78249e-14	Ups	17	77704681	77716021	+	ENPP7	ectonucleotide pyrophosphatase/phosphodiesterase 7 [Source:HGNC Symbol%3BAcc:23764]	GO:0006665:sphingolipid metabolic process;GO:0006684:sphingomyelin metabolic process;GO:0006687:glycosphingolipid metabolic process;GO:0008156:negative regulation of DNA replication;GO:0008285:negative regulation of cell proliferation;GO:0044281:small molecule metabolic process;	GO:0005794:Golgi apparatus;GO:0005886:plasma membrane;GO:0005902:microvillus;GO:0016020:membrane;GO:0016021:integral component of membrane;	GO:0003824:catalytic activity;GO:0004767:sphingomyelin phosphodiesterase activity;	K12354
ENSG00000143862	1973	173	5.39	157	4.95	151	4.66	209	6.38	443	14.29	431	14.37	334	10.89	270.261	1.22416	0.15155	8.07761	6.60466e-16	7.32901e-14	Ups	1	202102532	202113869	-	ARL8A	ADP-ribosylation factor-like 8A [Source:HGNC Symbol%3BAcc:25192]	GO:0007059:chromosome segregation;GO:0007067:mitotic nuclear division;GO:0007264:small GTPase mediated signal transduction;GO:0051301:cell division;	GO:0005737:cytoplasm;GO:0005765:lysosomal membrane;GO:0030496:midbody;GO:0031902:late endosome membrane;GO:0051233:spindle midzone;	GO:0003924:GTPase activity;GO:0005525:GTP binding;GO:0043014:alpha-tubulin binding;GO:0048487:beta-tubulin binding;	K07955
ENSG00000168280	9221	45	0.3	28	0.19	42	0.28	35	0.23	161	1.11	260	1.85	99	0.69	95.2053	2.00948	0.249436	8.05607	7.87852e-16	8.69506e-14	Ups	2	149632819	149883273	+	KIF5C	kinesin family member 5C [Source:HGNC Symbol%3BAcc:6325]	GO:0006996:organelle organization;GO:0007018:microtubule-based movement;GO:0051028:mRNA transport;	GO:0005737:cytoplasm;GO:0005871:kinesin complex;GO:0005874:microtubule;	GO:0003777:microtubule motor activity;GO:0005515:protein binding;GO:0005524:ATP binding;GO:0008017:microtubule binding;	K10396
ENSG00000141552	4020	1154	17.66	1062	16.45	1115	16.89	1412	21.17	2319	36.71	2167	35.46	2495	39.94	1673.15	1.00322	0.124618	8.05037	8.25449e-16	9.01203e-14	Ups	17	79848666	79858867	+	ANAPC11	anaphase promoting complex subunit 11 [Source:HGNC Symbol%3BAcc:14452]	GO:0000278:mitotic cell cycle;GO:0007067:mitotic nuclear division;GO:0007094:mitotic spindle assembly checkpoint;GO:0016567:protein ubiquitination;GO:0031145:anaphase-promoting complex-dependent proteasomal ubiquitin-dependent protein catabolic process;GO:0051301:cell division;GO:0051436:negative regulation of ubiquitin-protein ligase activity involved in mitotic cell cycle;GO:0051437:positive re…	GO:0005654:nucleoplasm;GO:0005680:anaphase-promoting complex;GO:0005829:cytosol;	GO:0004842:ubiquitin-protein transferase activity;GO:0008270:zinc ion binding;	K03358
ENSG00000105887	3775	953	15.53	1038	17.12	1008	16.26	825	13.17	413	6.96	377	6.57	182	3.1	672.73	-1.44309	0.179361	-8.04575	8.57188e-16	9.30851e-14	Down	7	135611509	135662101	-	MTPN	myotrophin [Source:HGNC Symbol%3BAcc:15667]	GO:0006417:regulation of translation;GO:0006584:catecholamine metabolic process;GO:0010557:positive regulation of macromolecule biosynthetic process;GO:0010613:positive regulation of cardiac muscle hypertrophy;GO:0016049:cell growth;GO:0016202:regulation of striated muscle tissue development;GO:0021707:cerebellar granule cell differentiation;GO:0030182:neuron differentiation;GO:0030307:positive r…	GO:0005575:cellular_component;GO:0005634:nucleus;GO:0005829:cytosol;GO:0008290:F-actin capping protein complex;GO:0030424:axon;GO:0048471:perinuclear region of cytoplasm;	-	-
ENSG00000133657	10099	1957	11.92	2234	13.77	2163	13.04	1457	8.69	887	5.59	826	5.38	819	5.22	1456.19	-1.12336	0.139668	-8.04307	8.76128e-16	9.46358e-14	Down	3	194123401	194219093	-	ATP13A3	ATPase type 13A3 [Source:HGNC Symbol%3BAcc:24113]	-	GO:0016021:integral component of membrane;	GO:0005524:ATP binding;GO:0019829:cation-transporting ATPase activity;GO:0046872:metal ion binding;	K14951
ENSG00000099219	6528	1161	10.94	965	9.2	970	9.05	1289	11.9	572	5.58	475	4.79	403	3.97	820.046	-1.09884	0.13695	-8.02363	1.02663e-15	1.10306e-13	Down	9	5765076	5833117	-	ERMP1	endoplasmic reticulum metallopeptidase 1 [Source:HGNC Symbol%3BAcc:23703]	GO:0006508:proteolysis;	GO:0005789:endoplasmic reticulum membrane;GO:0016021:integral component of membrane;	GO:0008233:peptidase activity;GO:0008237:metallopeptidase activity;GO:0046872:metal ion binding;	K04590
ENSG00000136490	4745	326	4.23	237	3.11	277	3.56	300	3.81	648	8.69	595	8.25	508	6.89	411.172	1.05597	0.131651	8.02096	1.04921e-15	1.12138e-13	Ups	17	61773262	61778532	-	LIMD2	LIM domain containing 2 [Source:HGNC Symbol%3BAcc:28142]	-	-	GO:0008270:zinc ion binding;	-
ENSG00000116406	7804	832	6.56	947	7.55	934	7.29	668	5.16	377	3.07	406	3.42	315	2.6	630.134	-1.1238	0.140461	-8.00076	1.23658e-15	1.30788e-13	Down	1	184659365	184724047	-	EDEM3	ER degradation enhancer%2C mannosidase alpha-like 3 [Source:HGNC Symbol%3BAcc:16787]	GO:0006457:protein folding;GO:0006516:glycoprotein catabolic process;GO:0006986:response to unfolded protein;GO:0018279:protein N-linked glycosylation via asparagine;GO:0043161:proteasome-mediated ubiquitin-dependent protein catabolic process;GO:0043687:post-translational protein modification;GO:0044267:cellular protein metabolic process;	GO:0005788:endoplasmic reticulum lumen;GO:0005789:endoplasmic reticulum membrane;GO:0016020:membrane;	GO:0004569:glycoprotein endo-alpha-1,2-mannosidase activity;GO:0004571:mannosyl-oligosaccharide 1,2-alpha-mannosidase activity;GO:0005509:calcium ion binding;	K10086
ENSG00000069275	6546	2964	27.86	3120	29.67	3028	28.17	2343	21.57	1546	15.03	1073	10.78	970	9.54	2115.05	-1.17098	0.146423	-7.99728	1.27196e-15	1.33833e-13	Down	1	205681947	205719404	-	NUCKS1	nuclear casein kinase and cyclin-dependent kinase substrate 1 [Source:HGNC Symbol%3BAcc:29923]	-	GO:0005634:nucleus;GO:0005737:cytoplasm;	-	-
ENSG00000204616	3535	67	1.17	111	1.95	110	1.9	103	1.76	253	4.55	279	5.19	377	6.86	186.978	1.58062	0.197861	7.98852	1.36569e-15	1.42904e-13	Ups	6	30070674	30080883	-	TRIM31	tripartite motif containing 31 [Source:HGNC Symbol%3BAcc:16289]	GO:0016567:protein ubiquitination;	GO:0005739:mitochondrion;	GO:0008270:zinc ion binding;GO:0016874:ligase activity;	K12011
ENSG00000189157	9508	44	0.28	32	0.21	41	0.26	23	0.15	98	0.66	220	1.52	162	1.1	88.8357	2.00357	0.250825	7.98793	1.37225e-15	1.42904e-13	Ups	4	77135193	77204933	+	FAM47E	family with sequence similarity 47%2C member E [Source:HGNC Symbol%3BAcc:34343]	-	-	-	K08857
ENSG00000049089	4151	285	4.22	343	5.14	264	3.87	372	5.4	607	9.31	915	14.5	766	11.88	507.512	1.26723	0.158691	7.98552	1.39937e-15	1.44984e-13	Ups	1	40766159	40783488	-	COL9A2	collagen%2C type IX%2C alpha 2 [Source:HGNC Symbol%3BAcc:2218]	GO:0001501:skeletal system development;GO:0007411:axon guidance;GO:0022617:extracellular matrix disassembly;GO:0030198:extracellular matrix organization;GO:0030574:collagen catabolic process;	GO:0005576:extracellular region;GO:0005594:collagen type IX trimer;GO:0005788:endoplasmic reticulum lumen;	GO:0030020:extracellular matrix structural constituent conferring tensile strength;	K08131
ENSG00000198961	5222	1479	17.42	1568	18.69	1738	20.27	1310	15.12	782	9.53	719	9.06	498	6.14	1137.44	-1.11307	0.139446	-7.98211	1.43857e-15	1.47884e-13	Down	5	108670410	108745695	-	PJA2	praja ring finger 2%2C E3 ubiquitin protein ligase [Source:HGNC Symbol%3BAcc:17481]	GO:0007616:long-term memory;GO:0010738:regulation of protein kinase A signaling;GO:0016567:protein ubiquitination;	GO:0000139:Golgi membrane;GO:0005737:cytoplasm;GO:0005789:endoplasmic reticulum membrane;GO:0005886:plasma membrane;GO:0014069:postsynaptic density;GO:0030054:cell junction;GO:0045211:postsynaptic membrane;	GO:0004842:ubiquitin-protein transferase activity;GO:0008270:zinc ion binding;GO:0034236:protein kinase A catalytic subunit binding;GO:0034237:protein kinase A regulatory subunit binding;	K10634
ENSG00000099994	5279	68	0.79	68	0.8	54	0.62	49	0.56	204	2.46	374	4.66	148	1.8	137.259	1.86643	0.233835	7.98182	1.44192e-15	1.47884e-13	Ups	22	24577227	24585078	+	SUSD2	sushi domain containing 2 [Source:HGNC Symbol%3BAcc:30667]	GO:0006955:immune response;	GO:0016021:integral component of membrane;	GO:0005044:scavenger receptor activity;GO:0030247:polysaccharide binding;	-
ENSG00000100033	8772	168	1.18	199	1.41	168	1.17	221	1.52	400	2.9	478	3.58	400	2.93	290.193	1.17855	0.147733	7.97757	1.49237e-15	1.51528e-13	Ups	22	18900294	18924066	-	PRODH	proline dehydrogenase (oxidase) 1 [Source:HGNC Symbol%3BAcc:9453]	GO:0006537:glutamate biosynthetic process;GO:0006560:proline metabolic process;GO:0006562:proline catabolic process;GO:0008631:intrinsic apoptotic signaling pathway in response to oxidative stress;GO:0010133:proline catabolic process to glutamate;GO:0019470:4-hydroxyproline catabolic process;GO:0034641:cellular nitrogen compound metabolic process;GO:0044281:small molecule metabolic process;	GO:0005743:mitochondrial inner membrane;GO:0005759:mitochondrial matrix;	GO:0004657:proline dehydrogenase activity;GO:0071949:FAD binding;	K00318
ENSG00000099282	2646	64	1.49	68	1.6	68	1.57	81	1.84	182	4.38	285	7.09	178	4.33	132.066	1.55613	0.19526	7.96953	1.5928e-15	1.60124e-13	Ups	10	71211229	71267425	+	TSPAN15	tetraspanin 15 [Source:HGNC Symbol%3BAcc:23298]	-	GO:0005887:integral component of plasma membrane;GO:0016020:membrane;GO:0016021:integral component of membrane;	-	K17297
ENSG00000136111	6651	1008	9.32	984	9.21	929	8.51	908	8.23	542	5.19	401	3.97	342	3.31	719.079	-1.08051	0.135743	-7.95997	1.72086e-15	1.72146e-13	Down	13	75858808	76056250	-	TBC1D4	TBC1 domain family%2C member 4 [Source:HGNC Symbol%3BAcc:19165]	GO:0016192:vesicle-mediated transport;GO:0032869:cellular response to insulin stimulus;	GO:0030659:cytoplasmic vesicle membrane;	-	K17902
ENSG00000076641	11023	820	4.58	1016	5.74	1224	6.76	681	3.72	410	2.37	300	1.79	242	1.41	658.97	-1.434	0.180277	-7.95445	1.79934e-15	1.78802e-13	Down	8	81880045	82024303	-	PAG1	phosphoprotein associated with glycosphingolipid microdomains 1 [Source:HGNC Symbol%3BAcc:30043]	GO:0007165:signal transduction;GO:0007173:epidermal growth factor receptor signaling pathway;GO:0035556:intracellular signal transduction;GO:0050852:T cell receptor signaling pathway;GO:0050863:regulation of T cell activation;GO:0050868:negative regulation of T cell activation;	GO:0005886:plasma membrane;GO:0016021:integral component of membrane;GO:0045121:membrane raft;	GO:0005070:SH3/SH2 adaptor activity;GO:0005515:protein binding;GO:0042169:SH2 domain binding;	K11447;K06115
ENSG00000001630	4074	822	12.41	902	13.78	1011	15.11	910	13.46	452	7.06	342	5.52	212	3.35	652.843	-1.33709	0.168102	-7.95406	1.80501e-15	1.78802e-13	Down	7	91741465	91772266	-	CYP51A1	cytochrome P450%2C family 51%2C subfamily A%2C polypeptide 1 [Source:HGNC Symbol%3BAcc:2649]	GO:0006694:steroid biosynthetic process;GO:0006695:cholesterol biosynthetic process;GO:0006805:xenobiotic metabolic process;GO:0016125:sterol metabolic process;GO:0033488:cholesterol biosynthetic process via 24,25-dihydrolanosterol;GO:0044281:small molecule metabolic process;	GO:0005789:endoplasmic reticulum membrane;GO:0016021:integral component of membrane;	GO:0004497:monooxygenase activity;GO:0005506:iron ion binding;GO:0008398:sterol 14-demethylase activity;GO:0009055:electron carrier activity;GO:0016705:oxidoreductase activity, acting on paired donors, with incorporation or reduction of molecular oxygen;GO:0020037:heme binding;	K05917
ENSG00000186594	2968	280	5.8	167	3.5	235	4.82	247	5.02	493	10.57	556	12.32	702	15.22	383.594	1.33068	0.167312	7.95327	1.81653e-15	1.79069e-13	Ups	17	1614805	1620468	-	MIR22HG	MIR22 host gene (non-protein coding) [Source:HGNC Symbol%3BAcc:28219]	-	-	-	-
ENSG00000118596	6424	110	1.05	133	1.29	109	1.03	96	0.9	22	0.22	29	0.3	27	0.27	73.8813	-1.86092	0.234207	-7.9456	1.93259e-15	1.892e-13	Down	12	59989848	60176395	+	SLC16A7	solute carrier family 16 (monocarboxylate transporter)%2C member 7 [Source:HGNC Symbol%3BAcc:10928]	GO:0006848:pyruvate transport;GO:0055085:transmembrane transport;	GO:0005886:plasma membrane;GO:0005887:integral component of plasma membrane;GO:0016020:membrane;GO:0016021:integral component of membrane;	GO:0005477:pyruvate secondary active transmembrane transporter activity;GO:0015293:symporter activity;GO:0015355:secondary active monocarboxylate transmembrane transporter activity;	K08184
ENSG00000132688	5558	2818	31.19	1399	15.67	1588	17.4	1984	21.51	6324	72.41	4767	56.42	4381	50.73	3311.91	1.38867	0.174779	7.94525	1.93793e-15	1.892e-13	Ups	1	156638555	156647189	-	NES	nestin [Source:HGNC Symbol%3BAcc:7756]	GO:0000086:G2/M transition of mitotic cell cycle;GO:0007417:central nervous system development;GO:0007420:brain development;GO:0030844:positive regulation of intermediate filament depolymerization;GO:0031076:embryonic camera-type eye development;GO:0032091:negative regulation of protein binding;GO:0043066:negative regulation of apoptotic process;GO:0043086:negative regulation of catalytic activit…	GO:0005737:cytoplasm;GO:0005882:intermediate filament;GO:0045111:intermediate filament cytoskeleton;	GO:0003674:molecular_function;GO:0005198:structural molecule activity;GO:0019215:intermediate filament binding;	K07609
ENSG00000197258	1828	318	10.7	329	11.21	306	10.19	326	10.75	157	5.47	104	3.74	87	3.06	228.546	-1.35019	0.170109	-7.93723	2.06753e-15	2.00887e-13	Down	7	104308196	104310023	+	EIF4BP6	eukaryotic translation initiation factor 4B pseudogene 6 [Source:HGNC Symbol%3BAcc:37939]	-	-	-	K03258
ENSG00000183260	1776	90	3.12	63	2.21	75	2.57	93	3.16	201	7.2	260	9.63	198	7.17	139.732	1.425	0.18027	7.90482	2.68325e-15	2.5947e-13	Ups	20	62492566	62494341	+	ABHD16B	abhydrolase domain containing 16B [Source:HGNC Symbol%3BAcc:16128]	-	-	GO:0016787:hydrolase activity;	-
ENSG00000114904	4056	408	6.19	393	6.03	457	6.86	385	5.72	193	3.03	198	3.21	136	2.16	304.805	-1.13889	0.144213	-7.89729	2.85031e-15	2.74319e-13	Down	3	52744800	52804965	-	NEK4	NIMA-related kinase 4 [Source:HGNC Symbol%3BAcc:11399]	GO:0006468:protein phosphorylation;GO:0007067:mitotic nuclear division;GO:0051301:cell division;	GO:0005634:nucleus;GO:0005730:nucleolus;	GO:0004674:protein serine/threonine kinase activity;GO:0005524:ATP binding;GO:0046872:metal ion binding;	K08857
ENSG00000131023	8643	560	3.99	584	4.21	625	4.4	513	3.58	305	2.25	246	1.87	210	1.56	427.932	-1.08736	0.137749	-7.89377	2.93198e-15	2.80848e-13	Down	6	149979289	150039392	-	LATS1	large tumor suppressor kinase 1 [Source:HGNC Symbol%3BAcc:6514]	GO:0000086:G2/M transition of mitotic cell cycle;GO:0000819:sister chromatid segregation;GO:0006468:protein phosphorylation;GO:0007067:mitotic nuclear division;GO:0009755:hormone-mediated signaling pathway;GO:0030216:keratinocyte differentiation;GO:0030833:regulation of actin filament polymerization;GO:0033138:positive regulation of peptidyl-serine phosphorylation;GO:0035329:hippo signaling;GO:00…	GO:0000922:spindle pole;GO:0005815:microtubule organizing center;GO:0005829:cytosol;	GO:0000287:magnesium ion binding;GO:0004674:protein serine/threonine kinase activity;GO:0005515:protein binding;GO:0005524:ATP binding;GO:0019901:protein kinase binding;	K08791
ENSG00000142694	1211	152	7.72	160	8.23	138	6.94	187	9.31	345	18.13	363	19.72	460	24.45	258.646	1.28877	0.163974	7.85958	3.85409e-15	3.65724e-13	Ups	1	36787632	36789755	-	EVA1B	eva-1 homolog B (C. elegans) [Source:HGNC Symbol%3BAcc:25558]	-	GO:0016021:integral component of membrane;	-	-
ENSG00000142185	6705	78	0.72	86	0.8	84	0.76	109	0.98	208	1.97	254	2.49	241	2.31	151.587	1.37347	0.174783	7.85814	3.89888e-15	3.68254e-13	Ups	21	45770046	45862964	+	TRPM2	transient receptor potential cation channel%2C subfamily M%2C member 2 [Source:HGNC Symbol%3BAcc:12339]	GO:0006816:calcium ion transport;GO:0033194:response to hydroperoxide;	GO:0005886:plasma membrane;GO:0005887:integral component of plasma membrane;GO:0016021:integral component of membrane;	GO:0005216:ion channel activity;GO:0005262:calcium channel activity;GO:0005272:sodium channel activity;GO:0005384:manganese ion transmembrane transporter activity;GO:0016787:hydrolase activity;GO:0047631:ADP-ribose diphosphatase activity;	K04977
ENSG00000130164	7718	3085	24.59	3282	26.47	3452	27.24	4271	33.35	1887	15.56	1597	13.61	1388	11.57	2669.01	-1.0402	0.13243	-7.85476	4.00545e-15	3.76568e-13	Down	19	11200038	11244492	+	LDLR	low density lipoprotein receptor [Source:HGNC Symbol%3BAcc:6547]	GO:0001523:retinoid metabolic process;GO:0006629:lipid metabolic process;GO:0006897:endocytosis;GO:0006898:receptor-mediated endocytosis;GO:0007603:phototransduction, visible light;GO:0008203:cholesterol metabolic process;GO:0010867:positive regulation of triglyceride biosynthetic process;GO:0010899:regulation of phosphatidylcholine catabolic process;GO:0015914:phospholipid transport;GO:0019048:m…	GO:0005764:lysosome;GO:0005769:early endosome;GO:0005770:late endosome;GO:0005794:Golgi apparatus;GO:0005886:plasma membrane;GO:0005887:integral component of plasma membrane;GO:0005905:coated pit;GO:0009897:external side of plasma membrane;GO:0009986:cell surface;GO:0010008:endosome membrane;GO:0016021:integral component of membrane;GO:0030669:clathrin-coated endocytic vesicle membrane;GO:0034362…	GO:0001948:glycoprotein binding;GO:0005041:low-density lipoprotein receptor activity;GO:0005509:calcium ion binding;GO:0005515:protein binding;GO:0030229:very-low-density lipoprotein particle receptor activity;	K12473;K09131
ENSG00000186951	12069	1001	5.1	975	5.03	1287	6.49	963	4.81	546	2.88	395	2.15	290	1.55	765.708	-1.26385	0.161252	-7.83773	4.58782e-15	4.27362e-13	Down	22	46546424	46639653	+	PPARA	peroxisome proliferator-activated receptor alpha [Source:HGNC Symbol%3BAcc:9232]	GO:0000122:negative regulation of transcription from RNA polymerase II promoter;GO:0001666:response to hypoxia;GO:0006367:transcription initiation from RNA polymerase II promoter;GO:0006629:lipid metabolic process;GO:0006631:fatty acid metabolic process;GO:0007507:heart development;GO:0008544:epidermis development;GO:0010467:gene expression;GO:0010745:negative regulation of macrophage derived foa…	GO:0005634:nucleus;GO:0005654:nucleoplasm;	GO:0001103:RNA polymerase II repressing transcription factor binding;GO:0003677:DNA binding;GO:0003700:sequence-specific DNA binding transcription factor activity;GO:0003707:steroid hormone receptor activity;GO:0004879:ligand-activated sequence-specific DNA binding RNA polymerase II transcription factor activity;GO:0005515:protein binding;GO:0008144:drug binding;GO:0008270:zinc ion binding;GO:000…	K07294;K10408
ENSG00000154556	16730	200	0.74	228	0.85	250	0.91	242	0.87	99	0.38	80	0.31	64	0.25	163.393	-1.38441	0.176651	-7.837	4.61437e-15	4.27872e-13	Down	4	186506598	186877806	-	SORBS2	sorbin and SH3 domain containing 2 [Source:HGNC Symbol%3BAcc:24098]	GO:0008150:biological_process;	GO:0005634:nucleus;GO:0005886:plasma membrane;GO:0015629:actin cytoskeleton;GO:0030018:Z disc;GO:0048471:perinuclear region of cytoplasm;	GO:0005200:structural constituent of cytoskeleton;GO:0008093:cytoskeletal adaptor activity;GO:0008307:structural constituent of muscle;GO:0019904:protein domain specific binding;GO:0046872:metal ion binding;	K09654;K06086
ENSG00000118007	7819	550	4.33	606	4.83	539	4.2	537	4.14	301	2.45	230	1.94	193	1.59	415.876	-1.12485	0.143638	-7.83116	4.83386e-15	4.46188e-13	Down	3	136055077	136471220	-	STAG1	stromal antigen 1 [Source:HGNC Symbol%3BAcc:11354]	GO:0000278:mitotic cell cycle;GO:0000910:cytokinesis;GO:0007059:chromosome segregation;GO:0007067:mitotic nuclear division;	GO:0000775:chromosome, centromeric region;GO:0000785:chromatin;GO:0005634:nucleus;GO:0005654:nucleoplasm;GO:0005694:chromosome;GO:0005829:cytosol;GO:0030054:cell junction;	GO:0005515:protein binding;	K06671
ENSG00000106258	6731	138	1.26	105	0.97	139	1.26	99	0.89	230	2.17	479	4.68	465	4.45	237.348	1.63612	0.209049	7.82652	5.01572e-15	4.60879e-13	Ups	7	99245817	99277621	-	CYP3A5	cytochrome P450%2C family 3%2C subfamily A%2C polypeptide 5 [Source:HGNC Symbol%3BAcc:2638]	GO:0006805:xenobiotic metabolic process;GO:0008202:steroid metabolic process;GO:0009822:alkaloid catabolic process;GO:0042737:drug catabolic process;GO:0044281:small molecule metabolic process;GO:0070989:oxidative demethylation;	GO:0005789:endoplasmic reticulum membrane;GO:0043231:intracellular membrane-bounded organelle;	GO:0004497:monooxygenase activity;GO:0005506:iron ion binding;GO:0009055:electron carrier activity;GO:0016491:oxidoreductase activity;GO:0016712:oxidoreductase activity, acting on paired donors, with incorporation or reduction of molecular oxygen, reduced flavin or flavoprotein as one donor, and incorporation of one atom of oxygen;GO:0019825:oxygen binding;GO:0020037:heme binding;GO:0070330:aroma…	K17690
ENSG00000171557	3600	15063	257.41	16937	292.91	17185	290.71	11276	188.77	29977	529.95	34083	622.8	32798	586.31	22450.6	1.11072	0.142023	7.82066	5.25473e-15	4.80282e-13	Ups	4	155525286	155534119	-	FGG	fibrinogen gamma chain [Source:HGNC Symbol%3BAcc:3694]	GO:0002576:platelet degranulation;GO:0007165:signal transduction;GO:0007596:blood coagulation;GO:0030168:platelet activation;GO:0051258:protein polymerization;GO:0051592:response to calcium ion;	GO:0005576:extracellular region;GO:0005577:fibrinogen complex;GO:0005615:extracellular space;GO:0005886:plasma membrane;GO:0005938:cell cortex;GO:0009897:external side of plasma membrane;GO:0009986:cell surface;GO:0031091:platelet alpha granule;GO:0031093:platelet alpha granule lumen;GO:0072562:blood microparticle;	GO:0005102:receptor binding;GO:0030674:protein binding, bridging;GO:0046872:metal ion binding;	K03905
ENSG00000136824	6466	848	8.07	888	8.55	922	8.68	674	6.28	417	4.1	390	3.97	360	3.58	633.222	-1.01982	0.130408	-7.82019	5.27419e-15	4.80282e-13	Down	9	106856541	106903698	+	SMC2	structural maintenance of chromosomes 2 [Source:HGNC Symbol%3BAcc:14011]	GO:0000278:mitotic cell cycle;GO:0006281:DNA repair;GO:0006310:DNA recombination;GO:0007062:sister chromatid cohesion;GO:0007076:mitotic chromosome condensation;GO:0010032:meiotic chromosome condensation;GO:0045132:meiotic chromosome segregation;GO:0051301:cell division;GO:0051383:kinetochore organization;	GO:0000228:nuclear chromosome;GO:0000793:condensed chromosome;GO:0000796:condensin complex;GO:0005634:nucleus;GO:0005737:cytoplasm;GO:0005829:cytosol;	GO:0005515:protein binding;GO:0005524:ATP binding;GO:0046982:protein heterodimerization activity;	K06674
ENSG00000048140	5218	268	3.16	261	3.11	216	2.52	209	2.41	516	6.29	545	6.87	433	5.34	348.492	1.07726	0.13778	7.81872	5.3362e-15	4.8376e-13	Ups	5	176074388	176086058	+	TSPAN17	tetraspanin 17 [Source:HGNC Symbol%3BAcc:13594]	GO:0016567:protein ubiquitination;	GO:0000151:ubiquitin ligase complex;GO:0016021:integral component of membrane;	GO:0004842:ubiquitin-protein transferase activity;	K10303
ENSG00000187531	6152	351	3.51	252	2.55	293	2.9	329	3.22	612	6.33	649	6.94	550	5.75	431.849	1.00454	0.128815	7.79828	6.27579e-15	5.63905e-13	Ups	17	79869815	79879199	-	SIRT7	sirtuin 7 [Source:HGNC Symbol%3BAcc:14935]	GO:0000122:negative regulation of transcription from RNA polymerase II promoter;GO:0007072:positive regulation of transcription on exit from mitosis;GO:0009303:rRNA transcription;GO:0070932:histone H3 deacetylation;	GO:0005730:nucleolus;GO:0005731:nucleolus organizer region;GO:0005737:cytoplasm;	GO:0003682:chromatin binding;GO:0005515:protein binding;GO:0046872:metal ion binding;GO:0070403:NAD+ binding;GO:0097372:NAD-dependent histone deacetylase activity (H3-K18 specific);	K11417
ENSG00000156017	4610	680	9.07	634	8.56	697	9.21	559	7.31	267	3.69	308	4.4	322	4.5	488.097	-1.01967	0.130827	-7.79405	6.48968e-15	5.78008e-13	Down	9	77595936	77643339	-	C9orf41	chromosome 9 open reading frame 41 [Source:HGNC Symbol%3BAcc:23435]	-	-	-	K19787
ENSG00000166173	3160	162	3.15	122	2.4	160	3.08	186	3.55	362	7.29	421	8.76	312	6.35	245.502	1.21361	0.155865	7.78631	6.89955e-15	6.1183e-13	Ups	15	71123863	71146498	-	LARP6	La ribonucleoprotein domain family%2C member 6 [Source:HGNC Symbol%3BAcc:24012]	GO:0006396:RNA processing;GO:0006417:regulation of translation;	GO:0005634:nucleus;GO:0005730:nucleolus;GO:0005794:Golgi apparatus;GO:0030529:ribonucleoprotein complex;GO:0043231:intracellular membrane-bounded organelle;	GO:0000166:nucleotide binding;GO:0003723:RNA binding;	K18733
ENSG00000101670	5690	1682	18.19	1728	18.91	1792	19.18	1615	17.11	1001	11.2	776	8.97	635	7.18	1298.11	-1.00994	0.129747	-7.78391	7.03148e-15	6.20819e-13	Down	18	47087069	47119272	+	LIPG	lipase%2C endothelial [Source:HGNC Symbol%3BAcc:6623]	GO:0006629:lipid metabolic process;GO:0007584:response to nutrient;GO:0008283:cell proliferation;GO:0009395:phospholipid catabolic process;GO:0010983:positive regulation of high-density lipoprotein particle clearance;GO:0032376:positive regulation of cholesterol transport;GO:0034375:high-density lipoprotein particle remodeling;GO:0042632:cholesterol homeostasis;GO:0043691:reverse cholesterol tran…	GO:0005576:extracellular region;GO:0005615:extracellular space;	GO:0004465:lipoprotein lipase activity;GO:0004620:phospholipase activity;GO:0004806:triglyceride lipase activity;GO:0008201:heparin binding;GO:0008970:phosphatidylcholine 1-acylhydrolase activity;	K01046
ENSG00000147883	4058	197	2.99	197	3.02	158	2.37	166	2.47	364	5.71	399	6.47	389	6.17	266.873	1.11224	0.143024	7.77659	7.45062e-15	6.49611e-13	Ups	9	22002902	22009362	-	CDKN2B	cyclin-dependent kinase inhibitor 2B (p15%2C inhibits CDK4) [Source:HGNC Symbol%3BAcc:1788]	GO:0000079:regulation of cyclin-dependent protein serine/threonine kinase activity;GO:0000086:G2/M transition of mitotic cell cycle;GO:0000278:mitotic cell cycle;GO:0006351:transcription, DNA-templated;GO:0006367:transcription initiation from RNA polymerase II promoter;GO:0007050:cell cycle arrest;GO:0007093:mitotic cell cycle checkpoint;GO:0007179:transforming growth factor beta receptor signali…	GO:0005634:nucleus;GO:0005737:cytoplasm;GO:0005829:cytosol;	GO:0004861:cyclin-dependent protein serine/threonine kinase inhibitor activity;GO:0005515:protein binding;GO:0019901:protein kinase binding;	K04685
ENSG00000136231	8511	494	3.57	544	3.98	513	3.67	449	3.18	262	1.96	219	1.69	181	1.37	374.516	-1.09713	0.141083	-7.77654	7.45355e-15	6.49611e-13	Down	7	23349828	23510086	-	IGF2BP3	insulin-like growth factor 2 mRNA binding protein 3 [Source:HGNC Symbol%3BAcc:28868]	GO:0006412:translation;GO:0009653:anatomical structure morphogenesis;GO:0010467:gene expression;GO:0017148:negative regulation of translation;GO:0042035:regulation of cytokine biosynthetic process;	GO:0005634:nucleus;GO:0005737:cytoplasm;GO:0005829:cytosol;	GO:0000166:nucleotide binding;GO:0003676:nucleic acid binding;GO:0003723:RNA binding;GO:0003730:mRNA 3'-UTR binding;GO:0005515:protein binding;GO:0045182:translation regulator activity;GO:0048027:mRNA 5'-UTR binding;	K13197
ENSG00000161835	2829	154	3.35	97	2.13	134	2.88	163	3.47	346	7.78	327	7.6	313	7.12	218.681	1.26141	0.16238	7.76831	7.95428e-15	6.87352e-13	Ups	12	52400724	52409673	+	GRASP	GRP1 (general receptor for phosphoinositides 1)-associated scaffold protein [Source:HGNC Symbol%3BAcc:18707]	GO:0007165:signal transduction;GO:0008104:protein localization;	GO:0005886:plasma membrane;GO:0030054:cell junction;GO:0045211:postsynaptic membrane;GO:0048471:perinuclear region of cytoplasm;	GO:0030165:PDZ domain binding;GO:0030306:ADP-ribosylation factor binding;	-
ENSG00000011405	9204	1073	7.17	1147	7.76	1191	7.88	797	5.22	486	3.36	502	3.59	356	2.49	780.33	-1.14438	0.147419	-7.7628	8.3077e-15	7.14849e-13	Down	11	17099277	17229530	-	PIK3C2A	phosphatidylinositol-4-phosphate 3-kinase%2C catalytic subunit type 2 alpha [Source:HGNC Symbol%3BAcc:8971]	GO:0006644:phospholipid metabolic process;GO:0006661:phosphatidylinositol biosynthetic process;GO:0006887:exocytosis;GO:0006897:endocytosis;GO:0007173:epidermal growth factor receptor signaling pathway;GO:0008286:insulin receptor signaling pathway;GO:0014829:vascular smooth muscle contraction;GO:0044281:small molecule metabolic process;GO:0046854:phosphatidylinositol phosphorylation;GO:0048008:pl…	GO:0005634:nucleus;GO:0005737:cytoplasm;GO:0005794:Golgi apparatus;GO:0005829:cytosol;GO:0005886:plasma membrane;GO:0005942:phosphatidylinositol 3-kinase complex;GO:0030136:clathrin-coated vesicle;GO:0031982:vesicle;	GO:0005524:ATP binding;GO:0016301:kinase activity;GO:0016303:1-phosphatidylinositol-3-kinase activity;GO:0035004:phosphatidylinositol 3-kinase activity;GO:0035005:1-phosphatidylinositol-4-phosphate 3-kinase activity;GO:0035091:phosphatidylinositol binding;	K00923
ENSG00000187608	711	401	34.7	419	36.69	453	38.8	642	54.42	965	86.38	1163	107.6	1348	122.01	772.022	1.274	0.164924	7.7248	1.1203e-14	9.58161e-13	Ups	1	948803	949920	+	ISG15	ISG15 ubiquitin-like modifier [Source:HGNC Symbol%3BAcc:4053]	GO:0007267:cell-cell signaling;GO:0019048:modulation by virus of host morphology or physiology;GO:0019221:cytokine-mediated signaling pathway;GO:0019941:modification-dependent protein catabolic process;GO:0031397:negative regulation of protein ubiquitination;GO:0032020:ISG15-protein conjugation;GO:0032480:negative regulation of type I interferon production;GO:0032649:regulation of interferon-gamm…	GO:0005576:extracellular region;GO:0005615:extracellular space;GO:0005737:cytoplasm;GO:0005829:cytosol;	GO:0005515:protein binding;GO:0031386:protein tag;	K12159
ENSG00000224877	1376	468	20.92	346	15.66	307	13.59	376	16.47	810	37.46	726	34.71	953	44.57	569.84	1.16499	0.150818	7.7245	1.12297e-14	9.58161e-13	Ups	17	79213039	79215081	+	C17orf89	chromosome 17 open reading frame 89 [Source:HGNC Symbol%3BAcc:33551]	-	GO:0005739:mitochondrion;	-	-
ENSG00000205436	3480	298	5.27	226	4.04	214	3.75	233	4.04	445	8.14	627	11.85	543	10.04	368.734	1.16024	0.150368	7.71601	1.20028e-14	1.01984e-12	Ups	14	103566481	103576896	+	EXOC3L4	exocyst complex component 3-like 4 [Source:HGNC Symbol%3BAcc:20120]	GO:0006887:exocytosis;	GO:0000145:exocyst;	-	-
ENSG00000257315	4250	47	0.68	81	1.19	83	1.19	81	1.15	13	0.19	12	0.19	1	0.02	44.5413	-2.42338	0.314834	-7.69735	1.38916e-14	1.17053e-12	Down	1	203765437	203769686	+	ZBED6	zinc finger%2C BED-type containing 6 [Source:HGNC Symbol%3BAcc:33273]	GO:0000122:negative regulation of transcription from RNA polymerase II promoter;GO:0006351:transcription, DNA-templated;GO:0045892:negative regulation of transcription, DNA-templated;	GO:0005634:nucleus;GO:0005730:nucleolus;	GO:0003677:DNA binding;GO:0046872:metal ion binding;GO:0046983:protein dimerization activity;	-
ENSG00000166923	4168	54	0.8	136	2.03	98	1.43	100	1.45	16	0.24	7	0.11	18	0.28	60.4666	-2.29653	0.298561	-7.692	1.4485e-14	1.21548e-12	Down	15	33010175	33026870	+	GREM1	gremlin 1%2C DAN family BMP antagonist [Source:HGNC Symbol%3BAcc:2001]	GO:0000902:cell morphogenesis;GO:0001658:branching involved in ureteric bud morphogenesis;GO:0002042:cell migration involved in sprouting angiogenesis;GO:0002092:positive regulation of receptor internalization;GO:0003257:positive regulation of transcription from RNA polymerase II promoter involved in myocardial precursor cell differentiation;GO:0003337:mesenchymal to epithelial transition involve…	GO:0005615:extracellular space;GO:0009986:cell surface;	GO:0005125:cytokine activity;GO:0005515:protein binding;GO:0016015:morphogen activity;GO:0030296:protein tyrosine kinase activator activity;GO:0036122:BMP binding;GO:0043184:vascular endothelial growth factor receptor 2 binding;GO:0048018:receptor agonist activity;	-
ENSG00000112936	5223	129	1.52	115	1.37	178	2.08	165	1.9	351	4.28	420	5.29	301	3.71	236.187	1.27423	0.16568	7.69092	1.46082e-14	1.22078e-12	Ups	5	40909354	40983041	+	C7	complement component 7 [Source:HGNC Symbol%3BAcc:1346]	GO:0006956:complement activation;GO:0006957:complement activation, alternative pathway;GO:0006958:complement activation, classical pathway;GO:0019835:cytolysis;GO:0030449:regulation of complement activation;GO:0045087:innate immune response;	GO:0005576:extracellular region;GO:0005579:membrane attack complex;	-	K03996
ENSG00000130748	663	443	41.11	512	48.08	431	39.59	403	36.63	858	82.36	982	97.43	1423	138.12	725.382	1.28321	0.166862	7.69022	1.46883e-14	1.22244e-12	Ups	19	47549165	47551888	-	TMEM160	transmembrane protein 160 [Source:HGNC Symbol%3BAcc:26042]	-	GO:0005739:mitochondrion;GO:0016021:integral component of membrane;	-	-
ENSG00000128645	2028	21	0.64	11	0.34	15	0.45	20	0.59	128	4.02	61	1.98	87	2.76	49.2248	2.15573	0.280391	7.68829	1.49118e-14	1.23597e-12	Ups	2	177053307	177055688	+	HOXD1	homeobox D1 [Source:HGNC Symbol%3BAcc:5132]	GO:0006351:transcription, DNA-templated;GO:0048706:embryonic skeletal system development;	GO:0005634:nucleus;	GO:0003700:sequence-specific DNA binding transcription factor activity;GO:0043565:sequence-specific DNA binding;	K09301
ENSG00000163295	2632	13	0.3	6	0.14	17	0.39	4	0.09	70	1.69	74	1.85	59	1.44	34.8034	2.32434	0.30235	7.68757	1.49959e-14	1.23789e-12	Ups	2	233320833	233324742	+	ALPI	alkaline phosphatase%2C intestinal [Source:HGNC Symbol%3BAcc:437]	GO:0016310:phosphorylation;	GO:0005886:plasma membrane;GO:0016020:membrane;GO:0016021:integral component of membrane;GO:0031225:anchored component of membrane;	GO:0004035:alkaline phosphatase activity;GO:0046872:metal ion binding;	K01077
ENSG00000115966	5751	1115	11.93	1164	12.6	1284	13.6	1173	12.29	687	7.6	550	6.29	441	4.93	902.16	-1.00735	0.131121	-7.68256	1.5594e-14	1.28205e-12	Down	2	175936978	176033110	-	ATF2	activating transcription factor 2 [Source:HGNC Symbol%3BAcc:784]	GO:0002224:toll-like receptor signaling pathway;GO:0002755:MyD88-dependent toll-like receptor signaling pathway;GO:0002756:MyD88-independent toll-like receptor signaling pathway;GO:0003151:outflow tract morphogenesis;GO:0006355:regulation of transcription, DNA-templated;GO:0006357:regulation of transcription from RNA polymerase II promoter;GO:0006366:transcription from RNA polymerase II promoter;…	GO:0005634:nucleus;GO:0005654:nucleoplasm;GO:0005730:nucleolus;GO:0005737:cytoplasm;GO:0005741:mitochondrial outer membrane;GO:0016020:membrane;GO:0035861:site of double-strand break;	GO:0000980:RNA polymerase II distal enhancer sequence-specific DNA binding;GO:0001076:RNA polymerase II transcription factor binding transcription factor activity;GO:0001077:RNA polymerase II core promoter proximal region sequence-specific DNA binding transcription factor activity involved in positive regulation of transcription;GO:0001102:RNA polymerase II activating transcription factor binding…	K04450
ENSG00000105404	1999	899	27.67	895	27.87	1041	31.71	1062	32.02	1584	50.43	2067	68.02	2088	67.22	1375.18	1.00144	0.130427	7.67818	1.61366e-14	1.32131e-12	Ups	19	42460833	42463542	-	RABAC1	Rab acceptor 1 (prenylated) [Source:HGNC Symbol%3BAcc:9794]	-	GO:0005794:Golgi apparatus;GO:0005886:plasma membrane;GO:0008021:synaptic vesicle;GO:0016021:integral component of membrane;GO:0030054:cell junction;	GO:0005515:protein binding;GO:0008022:protein C-terminus binding;GO:0042802:identical protein binding;GO:0070064:proline-rich region binding;	-
ENSG00000257093	7356	508	4.25	605	5.12	614	5.08	580	4.75	298	2.58	275	2.46	204	1.78	433.97	-1.07516	0.140098	-7.67436	1.66243e-14	1.35578e-12	Down	7	141356528	141401953	-	KIAA1147	KIAA1147 [Source:HGNC Symbol%3BAcc:29472]	-	-	-	-
ENSG00000114854	1168	233	12.27	165	8.8	200	10.43	339	17.49	526	28.66	709	39.93	673	37.08	406.784	1.41423	0.184559	7.66275	1.81991e-14	1.47489e-12	Ups	3	52485118	52488086	-	TNNC1	troponin C type 1 (slow) [Source:HGNC Symbol%3BAcc:11943]	GO:0006937:regulation of muscle contraction;GO:0030049:muscle filament sliding;GO:0032972:regulation of muscle filament sliding speed;GO:0043462:regulation of ATPase activity;GO:0055010:ventricular cardiac muscle tissue morphogenesis;GO:0060048:cardiac muscle contraction;	GO:0005829:cytosol;GO:0005861:troponin complex;	GO:0005509:calcium ion binding;GO:0005515:protein binding;GO:0031013:troponin I binding;GO:0031014:troponin T binding;GO:0042803:protein homodimerization activity;GO:0048306:calcium-dependent protein binding;GO:0051015:actin filament binding;	K05865
ENSG00000198862	8869	695	4.82	726	5.1	729	5.01	546	3.71	344	2.47	302	2.24	288	2.09	510.918	-1.03302	0.134914	-7.65691	1.90464e-14	1.53482e-12	Down	21	30300466	30365270	-	LTN1	listerin E3 ubiquitin protein ligase 1 [Source:HGNC Symbol%3BAcc:13082]	GO:0051865:protein autoubiquitination;	-	GO:0004842:ubiquitin-protein transferase activity;GO:0005515:protein binding;GO:0008270:zinc ion binding;	-
ENSG00000188677	7330	11	0.09	6	0.05	15	0.12	6	0.05	104	0.9	102	0.92	34	0.3	39.4974	2.47098	0.32314	7.64678	2.06071e-14	1.65402e-12	Ups	22	44395091	44568829	+	PARVB	parvin%2C beta [Source:HGNC Symbol%3BAcc:14653]	GO:0007155:cell adhesion;GO:0030031:cell projection assembly;GO:0030032:lamellipodium assembly;GO:0031532:actin cytoskeleton reorganization;GO:0034329:cell junction assembly;GO:0071963:establishment or maintenance of cell polarity regulating cell shape;	GO:0005829:cytosol;GO:0005856:cytoskeleton;GO:0005886:plasma membrane;GO:0005925:focal adhesion;GO:0030018:Z disc;GO:0030027:lamellipodium;	GO:0003779:actin binding;	K06275
ENSG00000198771	5718	191	2.05	297	3.23	219	2.33	195	2.06	81	0.9	42	0.48	66	0.74	153.689	-1.64963	0.215841	-7.64282	2.12522e-14	1.69909e-12	Down	1	167599330	167675486	+	RCSD1	RCSD domain containing 1 [Source:HGNC Symbol%3BAcc:28310]	GO:0071474:cellular hyperosmotic response;	GO:0005884:actin filament;	GO:0051015:actin filament binding;	K18615;K09488;K09228
ENSG00000090238	3181	123	2.38	148	2.9	149	2.85	153	2.9	291	5.82	332	6.87	376	7.61	224.974	1.22006	0.159682	7.64058	2.1624e-14	1.72157e-12	Ups	16	30103635	30108236	-	YPEL3	yippee-like 3 (Drosophila) [Source:HGNC Symbol%3BAcc:18327]	-	GO:0005730:nucleolus;	-	K17985
ENSG00000137145	9341	585	3.85	551	3.67	592	3.86	510	3.29	268	1.83	288	2.03	171	1.18	416.32	-1.1222	0.146883	-7.64011	2.17029e-14	1.72157e-12	Down	9	19230433	19374139	+	DENND4C	DENN/MADD domain containing 4C [Source:HGNC Symbol%3BAcc:26079]	GO:0015031:protein transport;GO:0032869:cellular response to insulin stimulus;GO:0072659:protein localization to plasma membrane;	GO:0005829:cytosol;GO:0005886:plasma membrane;GO:0030659:cytoplasmic vesicle membrane;GO:0030904:retromer complex;GO:0032593:insulin-responsive compartment;	GO:0017112:Rab guanyl-nucleotide exchange factor activity;	K11447
ENSG00000072274	7887	3538	27.6	3559	28.09	3131	24.18	3293	25.16	1861	15.02	1072	8.94	1382	11.28	2510.67	-1.13885	0.149078	-7.63931	2.18388e-14	1.72561e-12	Down	3	195754054	195809060	-	TFRC	transferrin receptor [Source:HGNC Symbol%3BAcc:11763]	GO:0006508:proteolysis;GO:0006879:cellular iron ion homeostasis;GO:0019048:modulation by virus of host morphology or physiology;GO:0030316:osteoclast differentiation;GO:0033572:transferrin transport;GO:0045780:positive regulation of bone resorption;GO:0055085:transmembrane transport;	GO:0005576:extracellular region;GO:0005768:endosome;GO:0005886:plasma membrane;GO:0005887:integral component of plasma membrane;GO:0005905:coated pit;GO:0009897:external side of plasma membrane;GO:0016020:membrane;GO:0016023:cytoplasmic membrane-bounded vesicle;GO:0042470:melanosome;GO:0048471:perinuclear region of cytoplasm;GO:0070062:extracellular exosome;	GO:0004998:transferrin receptor activity;GO:0005515:protein binding;GO:0008233:peptidase activity;	K06503
ENSG00000232527	840	83	6.08	44	3.26	104	7.54	115	8.25	271	20.53	267	20.91	282	21.6	166.777	1.59443	0.208808	7.63583	2.24369e-14	1.766e-12	Ups	1	148928322	148951595	+	RP11-14N7.2	-	-	-	-	-
ENSG00000146376	4640	1462	19.38	1377	18.48	1512	19.85	1214	15.77	758	10.4	527	7.47	375	5.2	1013.92	-1.23196	0.161728	-7.61747	2.58699e-14	2.02834e-12	Down	6	129897277	130031370	-	ARHGAP18	Rho GTPase activating protein 18 [Source:HGNC Symbol%3BAcc:21035]	GO:0007264:small GTPase mediated signal transduction;GO:0051056:regulation of small GTPase mediated signal transduction;	GO:0005829:cytosol;	GO:0005096:GTPase activator activity;	-
ENSG00000184207	2727	875	19.74	754	17.21	712	15.9	712	15.74	1302	30.39	1570	37.87	1923	45.38	1122.33	1.09031	0.14321	7.61337	2.67032e-14	2.08563e-12	Ups	16	2261998	2264808	-	PGP	phosphoglycolate phosphatase [Source:HGNC Symbol%3BAcc:8909]	GO:0005975:carbohydrate metabolic process;	-	GO:0008967:phosphoglycolate phosphatase activity;	K19269
ENSG00000146858	1753	283	9.93	338	12	296	10.28	305	10.49	151	5.48	98	3.68	85	3.12	218.784	-1.33989	0.176208	-7.60402	2.8706e-14	2.21648e-12	Down	7	138710452	138720775	-	ZC3HAV1L	zinc finger CCCH-type%2C antiviral 1-like [Source:HGNC Symbol%3BAcc:22423]	-	-	-	K10734
ENSG00000138386	4893	810	10.18	780	9.92	859	10.69	647	7.97	423	5.5	357	4.8	298	3.92	586.817	-1.02752	0.135178	-7.6012	2.93394e-14	2.2568e-12	Down	2	191511472	191557492	+	NAB1	NGFI-A binding protein 1 (EGR1 binding protein 1) [Source:HGNC Symbol%3BAcc:7626]	GO:0001958:endochondral ossification;GO:0006351:transcription, DNA-templated;GO:0006355:regulation of transcription, DNA-templated;GO:0014037:Schwann cell differentiation;GO:0042552:myelination;GO:0045682:regulation of epidermis development;GO:0045892:negative regulation of transcription, DNA-templated;	GO:0005634:nucleus;	GO:0008134:transcription factor binding;	-
ENSG00000008735	6107	339	3.42	320	3.26	373	3.72	222	2.19	914	9.52	907	9.77	544	5.73	514.211	1.30877	0.172224	7.59923	2.9789e-14	2.28273e-12	Ups	22	51039114	51052409	+	MAPK8IP2	mitogen-activated protein kinase 8 interacting protein 2 [Source:HGNC Symbol%3BAcc:6883]	GO:0000165:MAPK cascade;GO:0001662:behavioral fear response;GO:0007172:signal complex assembly;GO:0007254:JNK cascade;GO:0007617:mating behavior;GO:0010469:regulation of receptor activity;GO:0035176:social behavior;GO:0045860:positive regulation of protein kinase activity;GO:0046328:regulation of JNK cascade;GO:0046958:nonassociative learning;GO:0048813:dendrite morphogenesis;GO:0051966:regulatio…	GO:0005737:cytoplasm;GO:0014069:postsynaptic density;GO:0043025:neuronal cell body;GO:0097481:neuronal postsynaptic density;	GO:0001540:beta-amyloid binding;GO:0005078:MAP-kinase scaffold activity;GO:0005198:structural molecule activity;GO:0019894:kinesin binding;GO:0019901:protein kinase binding;GO:0030295:protein kinase activator activity;	K04435
ENSG00000163273	1071	0	0	2	0.12	0	0	0	0	25	1.49	49	3.01	19	1.14	13.5991	2.97049	0.391301	7.59131	3.16699e-14	2.41775e-12	Ups	2	232786530	232791113	-	NPPC	natriuretic peptide C [Source:HGNC Symbol%3BAcc:7941]	GO:0001503:ossification;GO:0001666:response to hypoxia;GO:0003418:growth plate cartilage chondrocyte differentiation;GO:0003419:growth plate cartilage chondrocyte proliferation;GO:0006182:cGMP biosynthetic process;GO:0007168:receptor guanylyl cyclase signaling pathway;GO:0008217:regulation of blood pressure;GO:0008285:negative regulation of cell proliferation;GO:0009791:post-embryonic development…	GO:0005576:extracellular region;GO:0005615:extracellular space;	GO:0005102:receptor binding;GO:0005179:hormone activity;GO:0042803:protein homodimerization activity;GO:0051428:peptide hormone receptor binding;	K12336
ENSG00000186522	4162	1089	16.1	1271	19.01	1207	17.66	879	12.73	580	8.87	481	7.6	397	6.14	830.71	-1.10835	0.146363	-7.57264	3.65723e-14	2.76087e-12	Down	2	110300559	110371783	-	2021-09-10	septin 10 [Source:HGNC Symbol%3BAcc:14349]	GO:0007049:cell cycle;GO:0051301:cell division;	GO:0031105:septin complex;	GO:0005525:GTP binding;	K16940
ENSG00000123066	12813	625	3	637	3.1	670	3.18	768	3.61	319	1.58	298	1.53	157	0.79	487.598	-1.28442	0.169656	-7.57076	3.71061e-14	2.79079e-12	Down	12	116395711	116715143	-	MED13L	mediator complex subunit 13-like [Source:HGNC Symbol%3BAcc:22962]	-	GO:0016592:mediator complex;	GO:0001104:RNA polymerase II transcription cofactor activity;	K15164
ENSG00000136874	4735	269	3.5	315	4.14	304	3.91	303	3.86	134	1.8	136	1.89	107	1.45	220.653	-1.15257	0.152403	-7.56267	3.94884e-14	2.95901e-12	Down	9	102668915	102732618	+	STX17	syntaxin 17 [Source:HGNC Symbol%3BAcc:11432]	GO:0000046:autophagosome fusion;GO:0006886:intracellular protein transport;GO:0006887:exocytosis;GO:0006888:ER to Golgi vesicle-mediated transport;GO:0007030:Golgi organization;GO:0016192:vesicle-mediated transport;GO:0097111:endoplasmic reticulum-Golgi intermediate compartment organization;	GO:0000421:autophagosome membrane;GO:0005739:mitochondrion;GO:0005765:lysosomal membrane;GO:0005783:endoplasmic reticulum;GO:0005789:endoplasmic reticulum membrane;GO:0005791:rough endoplasmic reticulum;GO:0005793:endoplasmic reticulum-Golgi intermediate compartment;GO:0005829:cytosol;GO:0012507:ER to Golgi transport vesicle membrane;GO:0016020:membrane;GO:0016021:integral component of membrane;G…	GO:0000149:SNARE binding;GO:0005484:SNAP receptor activity;GO:0019903:protein phosphatase binding;	K08491
ENSG00000145725	17272	963	3.43	943	3.4	984	3.47	744	2.6	505	1.86	383	1.46	350	1.3	685.081	-1.05551	0.139719	-7.55457	4.20234e-14	3.1259e-12	Down	5	102455853	102548500	+	PPIP5K2	diphosphoinositol pentakisphosphate kinase 2 [Source:HGNC Symbol%3BAcc:29035]	GO:0006020:inositol metabolic process;GO:0043647:inositol phosphate metabolic process;GO:0044281:small molecule metabolic process;	GO:0005829:cytosol;	GO:0000827:inositol-1,3,4,5,6-pentakisphosphate kinase activity;GO:0000832:inositol hexakisphosphate 5-kinase activity;GO:0003993:acid phosphatase activity;GO:0005524:ATP binding;GO:0033857:diphosphoinositol-pentakisphosphate kinase activity;GO:0052723:inositol hexakisphosphate 1-kinase activity;GO:0052724:inositol hexakisphosphate 3-kinase activity;	K13024
ENSG00000148158	11578	846	4.5	926	4.98	974	5.12	939	4.89	489	2.69	436	2.48	274	1.52	686.386	-1.12153	0.148516	-7.55159	4.29973e-14	3.18666e-12	Down	9	115513118	115643951	+	SNX30	sorting nexin family member 30 [Source:HGNC Symbol%3BAcc:23685]	GO:0007154:cell communication;GO:0015031:protein transport;	GO:0005737:cytoplasm;	GO:0035091:phosphatidylinositol binding;	K17921
ENSG00000168769	16474	200	0.75	184	0.7	199	0.74	168	0.61	64	0.25	81	0.32	56	0.22	133.597	-1.36076	0.180243	-7.54957	4.36683e-14	3.22463e-12	Down	4	106067032	106200973	+	TET2	tet methylcytosine dioxygenase 2 [Source:HGNC Symbol%3BAcc:25941]	GO:0001822:kidney development;GO:0006493:protein O-linked glycosylation;GO:0007049:cell cycle;GO:0009791:post-embryonic development;GO:0030099:myeloid cell differentiation;GO:0045944:positive regulation of transcription from RNA polymerase II promoter;GO:0080182:histone H3-K4 trimethylation;	-	GO:0005515:protein binding;GO:0046872:metal ion binding;GO:0070579:methylcytosine dioxygenase activity;	-
ENSG00000144891	3478	3109	54.99	3553	63.6	4202	73.58	3290	57.01	1906	34.88	1605	30.36	1122	20.76	2640.63	-1.11283	0.147527	-7.54323	4.58479e-14	3.37331e-12	Down	3	148415571	148460795	+	AGTR1	angiotensin II receptor%2C type 1 [Source:HGNC Symbol%3BAcc:336]	GO:0001558:regulation of cell growth;GO:0001822:kidney development;GO:0002018:renin-angiotensin regulation of aldosterone production;GO:0002034:regulation of blood vessel size by renin-angiotensin;GO:0003081:regulation of systemic arterial blood pressure by renin-angiotensin;GO:0007186:G-protein coupled receptor signaling pathway;GO:0007200:phospholipase C-activating G-protein coupled receptor si…	GO:0005886:plasma membrane;GO:0005887:integral component of plasma membrane;GO:0016021:integral component of membrane;	GO:0001596:angiotensin type I receptor activity;GO:0004945:angiotensin type II receptor activity;GO:0005515:protein binding;GO:0010698:acetyltransferase activator activity;GO:0031711:bradykinin receptor binding;GO:0046982:protein heterodimerization activity;	K04166
ENSG00000131263	8379	299	2.2	307	2.28	380	2.76	292	2.1	149	1.13	137	1.08	112	0.86	235.518	-1.17137	0.155583	-7.52891	5.11671e-14	3.75108e-12	Down	X	73805052	73834452	-	RLIM	ring finger protein%2C LIM domain interacting [Source:HGNC Symbol%3BAcc:13429]	GO:0000122:negative regulation of transcription from RNA polymerase II promoter;GO:0006351:transcription, DNA-templated;GO:0006511:ubiquitin-dependent protein catabolic process;GO:0016567:protein ubiquitination;GO:0043433:negative regulation of sequence-specific DNA binding transcription factor activity;GO:0045892:negative regulation of transcription, DNA-templated;GO:0060816:random inactivation …	GO:0005634:nucleus;GO:0005737:cytoplasm;GO:0017053:transcriptional repressor complex;	GO:0003714:transcription corepressor activity;GO:0004842:ubiquitin-protein transferase activity;GO:0008270:zinc ion binding;	K16271
ENSG00000130176	2939	10	0.21	5	0.11	12	0.25	13	0.27	79	1.71	81	1.81	41	0.9	34.3536	2.29303	0.30529	7.51101	5.86722e-14	4.28581e-12	Ups	19	11649532	11661138	+	CNN1	calponin 1%2C basic%2C smooth muscle [Source:HGNC Symbol%3BAcc:2155]	GO:0006940:regulation of smooth muscle contraction;GO:0031032:actomyosin structure organization;	GO:0005856:cytoskeleton;	GO:0003779:actin binding;GO:0005516:calmodulin binding;	K14693
ENSG00000142089	1348	957	43.68	633	29.24	1032	46.62	868	38.81	2440	115.2	1803	87.99	1563	74.62	1321.39	1.15566	0.154176	7.49574	6.59279e-14	4.78142e-12	Ups	11	319669	327537	-	IFITM3	interferon induced transmembrane protein 3 [Source:HGNC Symbol%3BAcc:5414]	GO:0006955:immune response;GO:0009607:response to biotic stimulus;GO:0009615:response to virus;GO:0019221:cytokine-mediated signaling pathway;GO:0032897:negative regulation of viral transcription;GO:0034341:response to interferon-gamma;GO:0035455:response to interferon-alpha;GO:0035456:response to interferon-beta;GO:0045071:negative regulation of viral genome replication;GO:0046597:negative regul…	GO:0005765:lysosomal membrane;GO:0005886:plasma membrane;GO:0016021:integral component of membrane;GO:0031902:late endosome membrane;	-	K06566
ENSG00000140262	9446	1009	6.57	871	5.74	1027	6.62	918	5.86	547	3.69	421	2.93	310	2.11	716.464	-1.0827	0.144452	-7.49527	6.61641e-14	4.78147e-12	Down	15	57210821	57591479	+	TCF12	transcription factor 12 [Source:HGNC Symbol%3BAcc:11623]	GO:0006351:transcription, DNA-templated;GO:0006357:regulation of transcription from RNA polymerase II promoter;GO:0006955:immune response;GO:0007517:muscle organ development;GO:0045666:positive regulation of neuron differentiation;GO:0045893:positive regulation of transcription, DNA-templated;	GO:0005634:nucleus;GO:0005667:transcription factor complex;	GO:0003700:sequence-specific DNA binding transcription factor activity;GO:0005515:protein binding;GO:0044212:transcription regulatory region DNA binding;GO:0046982:protein heterodimerization activity;GO:0046983:protein dimerization activity;GO:0070888:E-box binding;	K15603
ENSG00000138623	4309	94	1.34	106	1.53	98	1.39	121	1.69	238	3.52	363	5.54	226	3.38	177.541	1.36359	0.181971	7.49345	6.70882e-14	4.82231e-12	Ups	15	74701630	74726808	-	SEMA7A	semaphorin 7A%2C GPI membrane anchor (John Milton Hagen blood group) [Source:HGNC Symbol%3BAcc:10741]	GO:0006954:inflammatory response;GO:0006955:immune response;GO:0007229:integrin-mediated signaling pathway;GO:0007275:multicellular organismal development;GO:0007411:axon guidance;GO:0045773:positive regulation of axon extension;GO:0050727:regulation of inflammatory response;GO:0060907:positive regulation of macrophage cytokine production;GO:0070374:positive regulation of ERK1 and ERK2 cascade;	GO:0005886:plasma membrane;GO:0009897:external side of plasma membrane;GO:0031225:anchored component of membrane;	GO:0004872:receptor activity;GO:0005178:integrin binding;GO:0005515:protein binding;	K06529
ENSG00000135596	7056	351	3.06	231	2.04	253	2.18	281	2.4	544	4.91	692	6.45	531	4.84	410.087	1.0925	0.145798	7.49322	6.72042e-14	4.82231e-12	Ups	6	109765265	109787171	-	MICAL1	microtubule associated monooxygenase%2C calponin and LIM domain containing 1 [Source:HGNC Symbol%3BAcc:20619]	GO:0001933:negative regulation of protein phosphorylation;GO:0007010:cytoskeleton organization;GO:0007165:signal transduction;GO:0030042:actin filament depolymerization;GO:0043066:negative regulation of apoptotic process;GO:0043154:negative regulation of cysteine-type endopeptidase activity involved in apoptotic process;GO:0055114:oxidation-reduction process;	GO:0005737:cytoplasm;GO:0005882:intermediate filament;	GO:0003779:actin binding;GO:0004497:monooxygenase activity;GO:0005515:protein binding;GO:0008270:zinc ion binding;GO:0016709:oxidoreductase activity, acting on paired donors, with incorporation or reduction of molecular oxygen, NAD(P)H as one donor, and incorporation of one atom of oxygen;GO:0017124:SH3 domain binding;GO:0071949:FAD binding;	K10503
ENSG00000114631	2186	323	9.09	286	8.15	292	8.13	458	12.63	794	23.12	759	22.84	679	19.99	511.751	1.13745	0.152019	7.48228	7.30419e-14	5.20202e-12	Ups	3	127348024	127391652	+	PODXL2	podocalyxin-like 2 [Source:HGNC Symbol%3BAcc:17936]	GO:0050901:leukocyte tethering or rolling;	GO:0005887:integral component of plasma membrane;	GO:0005515:protein binding;GO:0005539:glycosaminoglycan binding;	K06818
ENSG00000118922	11209	504	2.77	480	2.67	523	2.84	458	2.46	260	1.48	246	1.44	170	0.98	371.108	-1.04414	0.139892	-7.4639	8.39969e-14	5.90217e-12	Down	13	74260226	74708394	-	KLF12	Kruppel-like factor 12 [Source:HGNC Symbol%3BAcc:6346]	GO:0000122:negative regulation of transcription from RNA polymerase II promoter;GO:0006351:transcription, DNA-templated;GO:0006357:regulation of transcription from RNA polymerase II promoter;GO:0045944:positive regulation of transcription from RNA polymerase II promoter;	GO:0005634:nucleus;	GO:0003677:DNA binding;GO:0003700:sequence-specific DNA binding transcription factor activity;GO:0003714:transcription corepressor activity;GO:0046872:metal ion binding;	K09205
ENSG00000133812	16767	423	1.55	452	1.68	422	1.53	411	1.48	215	0.82	218	0.86	152	0.58	322.537	-1.05055	0.140964	-7.45259	9.15286e-14	6.39924e-12	Down	11	9800214	10315754	-	SBF2	SET binding factor 2 [Source:HGNC Symbol%3BAcc:2135]	GO:0042552:myelination;GO:0051262:protein tetramerization;	GO:0005774:vacuolar membrane;GO:0016020:membrane;	GO:0005515:protein binding;GO:0016791:phosphatase activity;GO:0017112:Rab guanyl-nucleotide exchange factor activity;GO:0019208:phosphatase regulator activity;GO:0019902:phosphatase binding;GO:0035091:phosphatidylinositol binding;GO:0042803:protein homodimerization activity;	K18061;K01915
ENSG00000161179	1754	528	18.52	434	15.4	492	17.08	637	21.89	1454	52.76	952	35.7	1035	37.97	788.273	1.14115	0.153127	7.45234	9.17013e-14	6.39924e-12	Ups	22	21982378	21984353	-	YDJC	YdjC homolog (bacterial) [Source:HGNC Symbol%3BAcc:27158]	GO:0005975:carbohydrate metabolic process;	-	GO:0016810:hydrolase activity, acting on carbon-nitrogen (but not peptide) bonds;	-
ENSG00000160813	1187	537	27.83	477	25.02	486	24.93	559	28.38	840	45.04	1071	59.35	1194	64.73	737.715	1.03337	0.13873	7.44878	9.42082e-14	6.55167e-12	Ups	7	100032905	100034188	-	PPP1R35	protein phosphatase 1%2C regulatory subunit 35 [Source:HGNC Symbol%3BAcc:28320]	GO:0010923:negative regulation of phosphatase activity;	-	GO:0004864:protein phosphatase inhibitor activity;GO:0019902:phosphatase binding;	K17574
ENSG00000185215	5029	285	3.49	198	2.45	240	2.91	325	3.89	900	11.39	631	8.25	482	6.17	435.236	1.33106	0.178894	7.44053	1.00285e-13	6.93174e-12	Ups	14	103589779	103603776	+	TNFAIP2	tumor necrosis factor%2C alpha-induced protein 2 [Source:HGNC Symbol%3BAcc:11895]	GO:0001525:angiogenesis;GO:0006887:exocytosis;GO:0030154:cell differentiation;	GO:0000145:exocyst;GO:0005615:extracellular space;	-	-
ENSG00000170893	1978	24	0.75	13	0.41	10	0.31	9	0.27	94	3.02	89	2.96	54	1.76	41.7923	2.15096	0.289791	7.42244	1.1498e-13	7.91492e-12	Ups	3	129693148	129696781	+	TRH	thyrotropin-releasing hormone [Source:HGNC Symbol%3BAcc:12298]	GO:0001666:response to hypoxia;GO:0007165:signal transduction;GO:0007267:cell-cell signaling;GO:0007628:adult walking behavior;GO:0009409:response to cold;GO:0009749:response to glucose;GO:0009755:hormone-mediated signaling pathway;GO:0014050:negative regulation of glutamate secretion;GO:0014054:positive regulation of gamma-aminobutyric acid secretion;GO:0032024:positive regulation of insulin sec…	GO:0005576:extracellular region;GO:0005634:nucleus;GO:0005886:plasma membrane;GO:0030141:secretory granule;	GO:0005184:neuropeptide hormone activity;GO:0008437:thyrotropin-releasing hormone activity;	K05253
ENSG00000189058	2197	11	0.31	14	0.4	14	0.39	18	0.49	179	5.19	354	10.6	88	2.58	96.4207	2.72624	0.367327	7.42183	1.15516e-13	7.92496e-12	Ups	3	195295573	195311076	-	APOD	apolipoprotein D [Source:HGNC Symbol%3BAcc:612]	GO:0000302:response to reactive oxygen species;GO:0001525:angiogenesis;GO:0006006:glucose metabolic process;GO:0006629:lipid metabolic process;GO:0006869:lipid transport;GO:0007420:brain development;GO:0007568:aging;GO:0010642:negative regulation of platelet-derived growth factor receptor signaling pathway;GO:0014012:peripheral nervous system axon regeneration;GO:0042246:tissue regeneration;GO:00…	GO:0005576:extracellular region;GO:0005615:extracellular space;GO:0005622:intracellular;GO:0005783:endoplasmic reticulum;GO:0022626:cytosolic ribosome;GO:0030425:dendrite;GO:0043025:neuronal cell body;GO:0048471:perinuclear region of cytoplasm;	GO:0005215:transporter activity;GO:0005319:lipid transporter activity;GO:0005515:protein binding;GO:0008289:lipid binding;GO:0015485:cholesterol binding;GO:0036094:small molecule binding;	K03098
ENSG00000156273	7717	549	4.38	545	4.4	620	4.89	508	3.97	276	2.28	260	2.22	148	1.23	407.865	-1.19024	0.160492	-7.4162	1.2053e-13	8.21345e-12	Down	21	30566392	31003071	+	BACH1	BTB and CNC homology 1%2C basic leucine zipper transcription factor 1 [Source:HGNC Symbol%3BAcc:935]	GO:0000083:regulation of transcription involved in G1/S transition of mitotic cell cycle;GO:0000117:regulation of transcription involved in G2/M transition of mitotic cell cycle;GO:0000122:negative regulation of transcription from RNA polymerase II promoter;GO:0006355:regulation of transcription, DNA-templated;GO:0061418:regulation of transcription from RNA polymerase II promoter in response to h…	GO:0005634:nucleus;GO:0005829:cytosol;	GO:0001078:RNA polymerase II core promoter proximal region sequence-specific DNA binding transcription factor activity involved in negative regulation of transcription;GO:0003677:DNA binding;GO:0003700:sequence-specific DNA binding transcription factor activity;GO:0020037:heme binding;GO:0043565:sequence-specific DNA binding;	K09042;K05201
ENSG00000068489	4080	543	8.19	617	9.42	502	7.49	438	6.47	274	4.27	193	3.11	170	2.68	385.019	-1.20637	0.162883	-7.40636	1.29817e-13	8.75815e-12	Down	17	57232860	57282066	+	PRR11	proline rich 11 [Source:HGNC Symbol%3BAcc:25619]	-	GO:0005737:cytoplasm;	-	K11447;K12581;K15696
ENSG00000102908	16401	497	1.86	549	2.08	577	2.14	409	1.5	238	0.92	230	0.92	139	0.55	370.622	-1.22775	0.165989	-7.39655	1.39765e-13	9.39806e-12	Down	16	69598997	69738569	+	NFAT5	nuclear factor of activated T-cells 5%2C tonicity-responsive [Source:HGNC Symbol%3BAcc:7774]	GO:0006366:transcription from RNA polymerase II promoter;GO:0007165:signal transduction;GO:0007588:excretion;	GO:0005634:nucleus;	GO:0003677:DNA binding;GO:0003700:sequence-specific DNA binding transcription factor activity;GO:0005515:protein binding;	K17335
ENSG00000092140	10025	1744	10.7	1968	12.22	1912	11.62	1274	7.66	624	3.96	860	5.64	744	4.78	1284.77	-1.12134	0.151628	-7.39532	1.41067e-13	9.4543e-12	Down	14	31028329	31089269	+	G2E3	G2/M-phase specific E3 ubiquitin protein ligase [Source:HGNC Symbol%3BAcc:20338]	GO:0000209:protein polyubiquitination;GO:0001824:blastocyst development;GO:0006915:apoptotic process;GO:0043066:negative regulation of apoptotic process;	GO:0005730:nucleolus;GO:0005737:cytoplasm;GO:0005794:Golgi apparatus;GO:0043231:intracellular membrane-bounded organelle;	GO:0004842:ubiquitin-protein transferase activity;GO:0008270:zinc ion binding;	K12581
ENSG00000139410	2216	197	5.47	203	5.7	245	6.73	249	6.77	419	12.03	469	13.92	461	13.39	319.923	1.02925	0.13925	7.39135	1.45345e-13	9.67711e-12	Ups	12	113860042	113876081	+	SDSL	serine dehydratase-like [Source:HGNC Symbol%3BAcc:30404]	GO:0006520:cellular amino acid metabolic process;GO:0008150:biological_process;	GO:0005575:cellular_component;GO:0005739:mitochondrion;	GO:0003674:molecular_function;GO:0003941:L-serine ammonia-lyase activity;GO:0004794:L-threonine ammonia-lyase activity;GO:0030170:pyridoxal phosphate binding;	K17989
ENSG00000113615	7201	1354	11.57	1560	13.49	1764	14.92	1227	10.27	757	6.69	656	5.99	426	3.81	1087.98	-1.17562	0.159233	-7.38302	1.54739e-13	1.02354e-11	Down	5	133984479	134063513	+	SEC24A	SEC24 family member A [Source:HGNC Symbol%3BAcc:10703]	GO:0002474:antigen processing and presentation of peptide antigen via MHC class I;GO:0006886:intracellular protein transport;GO:0006888:ER to Golgi vesicle-mediated transport;GO:0018279:protein N-linked glycosylation via asparagine;GO:0019886:antigen processing and presentation of exogenous peptide antigen via MHC class II;GO:0043687:post-translational protein modification;GO:0044267:cellular pro…	GO:0000139:Golgi membrane;GO:0005789:endoplasmic reticulum membrane;GO:0005829:cytosol;GO:0012507:ER to Golgi transport vesicle membrane;GO:0030127:COPII vesicle coat;GO:0048471:perinuclear region of cytoplasm;	GO:0003674:molecular_function;GO:0008270:zinc ion binding;	K14007
ENSG00000101596	12210	1537	7.74	1506	7.68	1394	6.95	994	4.91	635	3.31	677	3.65	535	2.82	1023.5	-1.05648	0.143428	-7.36593	1.75922e-13	1.15989e-11	Down	18	2655737	2805015	+	SMCHD1	structural maintenance of chromosomes flexible hinge domain containing 1 [Source:HGNC Symbol%3BAcc:29090]	GO:0051276:chromosome organization;GO:0060821:inactivation of X chromosome by DNA methylation;	GO:0001740:Barr body;GO:0005694:chromosome;	GO:0005524:ATP binding;	K01557
ENSG00000225968	3845	5	0.08	2	0.03	11	0.17	9	0.14	52	0.86	58	0.99	46	0.77	26.2441	2.37298	0.322617	7.3554	1.90363e-13	1.2458e-11	Ups	7	1727755	1787590	+	ELFN1	extracellular leucine-rich repeat and fibronectin type III domain containing 1 [Source:HGNC Symbol%3BAcc:33154]	GO:0010923:negative regulation of phosphatase activity;GO:0050808:synapse organization;	GO:0016021:integral component of membrane;GO:0030425:dendrite;GO:0060076:excitatory synapse;	GO:0004864:protein phosphatase inhibitor activity;GO:0019902:phosphatase binding;	K17567
ENSG00000011426	6012	1767	18.08	1683	17.43	1783	18.06	1383	13.86	960	10.16	678	7.42	570	6.1	1239.91	-1.08242	0.147169	-7.35493	1.91031e-13	1.2458e-11	Down	7	36429415	36493400	+	ANLN	anillin%2C actin binding protein [Source:HGNC Symbol%3BAcc:14082]	GO:0000910:cytokinesis;GO:0000921:septin ring assembly;GO:0007067:mitotic nuclear division;GO:0007096:regulation of exit from mitosis;	GO:0005634:nucleus;GO:0005826:actomyosin contractile ring;GO:0015629:actin cytoskeleton;	GO:0003779:actin binding;GO:0005543:phospholipid binding;	K18621
ENSG00000114346	5499	1878	21.01	1976	22.37	1903	21.08	1370	15.01	972	11.25	789	9.44	720	8.43	1352.03	-1.02593	0.139494	-7.35466	1.91407e-13	1.2458e-11	Down	3	172468472	172539264	+	ECT2	epithelial cell transforming sequence 2 oncogene [Source:HGNC Symbol%3BAcc:3155]	GO:0000902:cell morphogenesis;GO:0000910:cytokinesis;GO:0007264:small GTPase mediated signal transduction;GO:0015031:protein transport;GO:0032147:activation of protein kinase activity;GO:0032467:positive regulation of cytokinesis;GO:0035023:regulation of Rho protein signal transduction;GO:0035556:intracellular signal transduction;GO:0042307:positive regulation of protein import into nucleus;GO:00…	GO:0005634:nucleus;GO:0005737:cytoplasm;GO:0005829:cytosol;GO:0005911:cell-cell junction;GO:0005923:bicellular tight junction;GO:0030496:midbody;GO:0032154:cleavage furrow;GO:0072686:mitotic spindle;GO:0097149:centralspindlin complex;	GO:0004871:signal transducer activity;GO:0005085:guanyl-nucleotide exchange factor activity;GO:0005089:Rho guanyl-nucleotide exchange factor activity;GO:0005096:GTPase activator activity;GO:0005515:protein binding;GO:0005543:phospholipid binding;GO:0017048:Rho GTPase binding;GO:0042803:protein homodimerization activity;	K17985;K18047
ENSG00000135346	710	61	5.29	34	2.98	37	3.17	41	3.48	213	19.09	631	58.46	317	28.73	190.954	2.48313	0.338251	7.34108	2.1187e-13	1.37021e-11	Ups	6	87795216	87804824	-	CGA	glycoprotein hormones%2C alpha polypeptide [Source:HGNC Symbol%3BAcc:1885]	GO:0006590:thyroid hormone generation;GO:0007165:signal transduction;GO:0007267:cell-cell signaling;GO:0008284:positive regulation of cell proliferation;GO:0008406:gonad development;GO:0016486:peptide hormone processing;GO:0030335:positive regulation of cell migration;GO:0030878:thyroid gland development;GO:0032275:luteinizing hormone secretion;GO:0032870:cellular response to hormone stimulus;GO:…	GO:0005576:extracellular region;	GO:0005179:hormone activity;GO:0005515:protein binding;	K08522
ENSG00000163283	3059	1	0.02	0	0	0	0	0	0	30	0.62	28	0.6	17	0.36	10.9017	2.89546	0.395166	7.32719	2.35024e-13	1.49607e-11	Ups	2	233243244	233247599	+	ALPP	alkaline phosphatase%2C placental [Source:HGNC Symbol%3BAcc:439]	-	GO:0005886:plasma membrane;GO:0009986:cell surface;GO:0016021:integral component of membrane;GO:0031225:anchored component of membrane;	GO:0004035:alkaline phosphatase activity;GO:0046872:metal ion binding;	K01077
ENSG00000165891	6303	98	0.96	97	0.96	99	0.96	93	0.89	25	0.25	28	0.29	24	0.25	65.0877	-1.69205	0.230964	-7.32604	2.37056e-13	1.49607e-11	Down	12	77415027	77459360	-	E2F7	E2F transcription factor 7 [Source:HGNC Symbol%3BAcc:23820]	GO:0000122:negative regulation of transcription from RNA polymerase II promoter;GO:0001890:placenta development;GO:0002040:sprouting angiogenesis;GO:0006351:transcription, DNA-templated;GO:0008285:negative regulation of cell proliferation;GO:0030330:DNA damage response, signal transduction by p53 class mediator;GO:0032466:negative regulation of cytokinesis;GO:0032877:positive regulation of DNA en…	GO:0005634:nucleus;GO:0005667:transcription factor complex;	GO:0001047:core promoter binding;GO:0003677:DNA binding;GO:0003700:sequence-specific DNA binding transcription factor activity;GO:0003714:transcription corepressor activity;GO:0042802:identical protein binding;	K09391
ENSG00000163939	9654	886	5.65	850	5.48	790	4.98	654	4.08	440	2.9	365	2.49	303	2.02	602.989	-1.02508	0.139925	-7.32594	2.37226e-13	1.49607e-11	Down	3	52579368	52719933	-	PBRM1	polybromo 1 [Source:HGNC Symbol%3BAcc:30064]	GO:0001890:placenta development;GO:0006338:chromatin remodeling;GO:0006351:transcription, DNA-templated;GO:0006355:regulation of transcription, DNA-templated;GO:0007067:mitotic nuclear division;GO:0007507:heart development;GO:0008285:negative regulation of cell proliferation;	GO:0000228:nuclear chromosome;GO:0000776:kinetochore;	GO:0003677:DNA binding;GO:0003682:chromatin binding;GO:0005515:protein binding;	K11757
ENSG00000104371	894	3	0.21	1	0.07	4	0.27	2	0.13	31	2.21	54	3.97	27	1.94	17.4598	2.67589	0.365298	7.32521	2.38522e-13	1.49959e-11	Ups	8	42231586	42234750	-	DKK4	dickkopf WNT signaling pathway inhibitor 4 [Source:HGNC Symbol%3BAcc:2894]	GO:0007275:multicellular organismal development;GO:0016055:Wnt signaling pathway;GO:0030178:negative regulation of Wnt signaling pathway;	GO:0005575:cellular_component;GO:0005576:extracellular region;	GO:0003674:molecular_function;	K02165
ENSG00000237988	948	72	4.67	63	4.14	59	3.79	129	8.2	359	24.1	302	20.96	185	12.56	166.467	1.68165	0.229806	7.31767	2.52309e-13	1.57384e-11	Ups	6	29520996	29521943	+	OR2I1P	olfactory receptor%2C family 2%2C subfamily I%2C member 1 pseudogene [Source:HGNC Symbol%3BAcc:8258]	-	GO:0005886:plasma membrane;GO:0016021:integral component of membrane;	GO:0004930:G-protein coupled receptor activity;GO:0004984:olfactory receptor activity;	K04257
ENSG00000257704	838	82	6.02	107	7.95	78	5.67	101	7.26	191	14.51	277	21.74	257	19.74	156.46	1.36262	0.18653	7.30512	2.77021e-13	1.72033e-11	Ups	19	47778142	47778979	+	PRR24	proline rich 24 [Source:HGNC Symbol%3BAcc:27406]	-	GO:0016021:integral component of membrane;	-	-
ENSG00000132677	3384	51	0.93	36	0.66	28	0.5	43	0.77	100	1.88	174	3.38	145	2.76	82.6182	1.70295	0.23371	7.28661	3.17856e-13	1.95006e-11	Ups	1	156339003	156355011	+	RHBG	Rh family%2C B glycoprotein (gene/pseudogene) [Source:HGNC Symbol%3BAcc:14572]	GO:0015696:ammonium transport;GO:0055085:transmembrane transport;GO:0070634:transepithelial ammonium transport;GO:0072488:ammonium transmembrane transport;	GO:0005886:plasma membrane;GO:0005887:integral component of plasma membrane;GO:0014731:spectrin-associated cytoskeleton;GO:0016021:integral component of membrane;GO:0016323:basolateral plasma membrane;GO:0030659:cytoplasmic vesicle membrane;GO:0046658:anchored component of plasma membrane;	GO:0008519:ammonium transmembrane transporter activity;GO:0030506:ankyrin binding;	K06580
ENSG00000115548	13423	1744	7.99	1739	8.07	1938	8.79	2197	9.86	1049	4.97	836	4.1	549	2.63	1412.02	-1.14185	0.156838	-7.28044	3.32735e-13	2.02909e-11	Down	2	86667770	86719839	+	KDM3A	lysine (K)-specific demethylase 3A [Source:HGNC Symbol%3BAcc:20815]	GO:0006351:transcription, DNA-templated;GO:0007290:spermatid nucleus elongation;GO:0009755:hormone-mediated signaling pathway;GO:0030521:androgen receptor signaling pathway;GO:0033169:histone H3-K9 demethylation;GO:0036123:histone H3-K9 dimethylation;GO:0045893:positive regulation of transcription, DNA-templated;GO:0045944:positive regulation of transcription from RNA polymerase II promoter;GO:00…	GO:0005634:nucleus;GO:0005737:cytoplasm;	GO:0000976:transcription regulatory region sequence-specific DNA binding;GO:0001047:core promoter binding;GO:0003700:sequence-specific DNA binding transcription factor activity;GO:0005506:iron ion binding;GO:0050681:androgen receptor binding;GO:0051213:dioxygenase activity;	K15601
ENSG00000185339	3122	150	2.96	133	2.65	184	3.59	178	3.44	334	6.81	331	6.97	385	7.94	242.117	1.12995	0.155213	7.27994	3.33959e-13	2.02927e-11	Ups	22	31002825	31023265	+	TCN2	transcobalamin II [Source:HGNC Symbol%3BAcc:11653]	GO:0006766:vitamin metabolic process;GO:0006767:water-soluble vitamin metabolic process;GO:0006824:cobalt ion transport;GO:0009235:cobalamin metabolic process;GO:0015889:cobalamin transport;GO:0044281:small molecule metabolic process;	GO:0005576:extracellular region;GO:0005615:extracellular space;GO:0005768:endosome;GO:0043202:lysosomal lumen;	GO:0031419:cobalamin binding;GO:0046872:metal ion binding;	K14619
ENSG00000079393	2349	18	0.47	12	0.32	9	0.23	19	0.49	67	1.82	72	2.02	72	1.97	38.6149	2.0113	0.276333	7.27856	3.37393e-13	2.03912e-11	Ups	10	76854192	76868979	-	DUSP13	dual specificity phosphatase 13 [Source:HGNC Symbol%3BAcc:19681]	GO:0006470:protein dephosphorylation;GO:0007126:meiotic nuclear division;GO:0007283:spermatogenesis;	GO:0005737:cytoplasm;	GO:0004725:protein tyrosine phosphatase activity;GO:0008138:protein tyrosine/serine/threonine phosphatase activity;	K14165
ENSG00000165655	3347	47	0.86	21	0.39	46	0.84	57	1.03	147	2.8	164	3.22	128	2.46	87.0339	1.66683	0.229041	7.27744	3.40211e-13	2.04398e-11	Ups	10	77157588	77161664	-	ZNF503	zinc finger protein 503 [Source:HGNC Symbol%3BAcc:23589]	GO:0006351:transcription, DNA-templated;GO:0006355:regulation of transcription, DNA-templated;	GO:0005634:nucleus;	GO:0003676:nucleic acid binding;GO:0046872:metal ion binding;	-
ENSG00000135913	9290	247	1.64	241	1.62	277	1.82	189	1.23	112	0.77	67	0.47	57	0.39	166.881	-1.4502	0.19952	-7.26846	3.63606e-13	2.16532e-11	Down	2	219314974	219433084	-	USP37	ubiquitin specific peptidase 37 [Source:HGNC Symbol%3BAcc:20063]	GO:0000082:G1/S transition of mitotic cell cycle;GO:0006511:ubiquitin-dependent protein catabolic process;GO:0007067:mitotic nuclear division;GO:0035871:protein K11-linked deubiquitination;GO:0051301:cell division;GO:0071108:protein K48-linked deubiquitination;	GO:0005634:nucleus;	GO:0004197:cysteine-type endopeptidase activity;GO:0004843:ubiquitin-specific protease activity;GO:0005515:protein binding;GO:0019901:protein kinase binding;	K11850
ENSG00000171681	8410	620	4.54	732	5.42	555	4.02	551	3.95	247	1.87	334	2.61	227	1.74	459.832	-1.10294	0.151798	-7.26584	3.70724e-13	2.20033e-11	Down	12	14518610	14651697	+	ATF7IP	activating transcription factor 7 interacting protein [Source:HGNC Symbol%3BAcc:20092]	GO:0000122:negative regulation of transcription from RNA polymerase II promoter;GO:0006306:DNA methylation;GO:0006351:transcription, DNA-templated;GO:0019048:modulation by virus of host morphology or physiology;GO:0045892:negative regulation of transcription, DNA-templated;GO:0045893:positive regulation of transcription, DNA-templated;GO:0045898:regulation of RNA polymerase II transcriptional pre…	GO:0005634:nucleus;GO:0005667:transcription factor complex;	GO:0003714:transcription corepressor activity;GO:0005515:protein binding;GO:0016887:ATPase activity;	K05725;K09228
ENSG00000171448	4645	203	2.69	211	2.83	203	2.66	189	2.45	84	1.15	86	1.22	70	0.97	147.062	-1.22442	0.168554	-7.26426	3.7508e-13	2.21417e-11	Down	9	125677845	125693779	-	ZBTB26	zinc finger and BTB domain containing 26 [Source:HGNC Symbol%3BAcc:23383]	GO:0006351:transcription, DNA-templated;GO:0006355:regulation of transcription, DNA-templated;GO:0008150:biological_process;	GO:0005575:cellular_component;GO:0005634:nucleus;	GO:0003674:molecular_function;GO:0003677:DNA binding;GO:0046872:metal ion binding;	K10505
ENSG00000259803	2373	209	5.42	109	2.86	154	3.95	231	5.87	518	13.89	383	10.62	516	13.99	303.216	1.3974	0.192614	7.25494	4.01827e-13	2.36519e-11	Ups	16	89262406	89268072	-	SLC22A31	solute carrier family 22%2C member 31 [Source:HGNC Symbol%3BAcc:27091]	GO:0006811:ion transport;	GO:0016021:integral component of membrane;	GO:0022857:transmembrane transporter activity;	-
ENSG00000051523	3357	4245	77.79	4743	87.96	5195	94.24	4858	87.21	8062	152.84	8953	175.44	11478	220.04	6799.54	1.02238	0.14096	7.25296	4.07762e-13	2.39318e-11	Ups	16	88709691	88717560	-	CYBA	cytochrome b-245%2C alpha polypeptide [Source:HGNC Symbol%3BAcc:2577]	GO:0001938:positive regulation of endothelial cell proliferation;GO:0002474:antigen processing and presentation of peptide antigen via MHC class I;GO:0002479:antigen processing and presentation of exogenous peptide antigen via MHC class I, TAP-dependent;GO:0003106:negative regulation of glomerular filtration by angiotensin;GO:0006801:superoxide metabolic process;GO:0006954:inflammatory response;G…	GO:0005739:mitochondrion;GO:0005794:Golgi apparatus;GO:0016324:apical plasma membrane;GO:0030141:secretory granule;GO:0030425:dendrite;GO:0030670:phagocytic vesicle membrane;GO:0043020:NADPH oxidase complex;GO:0043025:neuronal cell body;	GO:0005515:protein binding;GO:0009055:electron carrier activity;GO:0016175:superoxide-generating NADPH oxidase activity;GO:0017124:SH3 domain binding;GO:0020037:heme binding;GO:0046872:metal ion binding;GO:0046982:protein heterodimerization activity;	K08009
ENSG00000134333	6210	19685	195.01	19240	192.89	21465	210.5	21532	208.96	12458	127.67	8203	86.9	7860	81.45	15534	-1.02532	0.141778	-7.23185	4.76446e-13	2.76434e-11	Down	11	18415935	18429972	+	LDHA	lactate dehydrogenase A [Source:HGNC Symbol%3BAcc:6535]	GO:0006090:pyruvate metabolic process;GO:0006096:glycolytic process;GO:0031668:cellular response to extracellular stimulus;GO:0044237:cellular metabolic process;GO:0044262:cellular carbohydrate metabolic process;GO:0044281:small molecule metabolic process;	GO:0005739:mitochondrion;GO:0005829:cytosol;GO:0005929:cilium;	GO:0004459:L-lactate dehydrogenase activity;GO:0005515:protein binding;GO:0016616:oxidoreductase activity, acting on the CH-OH group of donors, NAD or NADP as acceptor;	K00016
ENSG00000184281	2657	475	11	433	10.15	453	10.38	623	14.13	902	21.61	997	24.68	1149	27.83	718.958	1.05465	0.145982	7.22452	5.02888e-13	2.90945e-11	Ups	11	2421718	2425106	+	TSSC4	tumor suppressing subtransferable candidate 4 [Source:HGNC Symbol%3BAcc:12386]	-	-	-	-
ENSG00000084110	5146	3387	40.49	3152	38.13	3358	39.74	3816	44.69	2050	25.35	1285	16.43	1470	18.38	2606.13	-1.01374	0.140342	-7.22336	5.07202e-13	2.92607e-11	Down	12	96366440	96390143	-	HAL	histidine ammonia-lyase [Source:HGNC Symbol%3BAcc:4806]	GO:0006548:histidine catabolic process;GO:0009058:biosynthetic process;GO:0019556:histidine catabolic process to glutamate and formamide;GO:0019557:histidine catabolic process to glutamate and formate;GO:0034641:cellular nitrogen compound metabolic process;GO:0044281:small molecule metabolic process;	GO:0005829:cytosol;	GO:0004397:histidine ammonia-lyase activity;GO:0016841:ammonia-lyase activity;	K01745
ENSG00000188290	1118	194	10.68	225	12.53	202	11	165	8.89	366	20.83	444	26.13	553	31.83	307.923	1.20988	0.167838	7.20864	5.65127e-13	3.251e-11	Ups	1	934342	935552	-	HES4	hes family bHLH transcription factor 4 [Source:HGNC Symbol%3BAcc:24149]	GO:0006351:transcription, DNA-templated;GO:0006355:regulation of transcription, DNA-templated;GO:0007399:nervous system development;GO:0030154:cell differentiation;	GO:0005634:nucleus;	GO:0003677:DNA binding;GO:0008134:transcription factor binding;GO:0046983:protein dimerization activity;	K09089
ENSG00000061656	2240	628	17.25	544	15.12	728	19.79	816	21.95	357	10.14	224	6.58	171	4.91	486.417	-1.31653	0.18272	-7.20516	5.79777e-13	3.32586e-11	Down	20	34203814	34208971	+	SPAG4	sperm associated antigen 4 [Source:HGNC Symbol%3BAcc:11214]	GO:0007283:spermatogenesis;	GO:0005737:cytoplasm;GO:0005856:cytoskeleton;GO:0005929:cilium;GO:0016021:integral component of membrane;	GO:0005198:structural molecule activity;	K17985
ENSG00000253846	4617	208	2.77	227	3.06	200	2.64	207	2.7	92	1.27	91	1.3	66	0.92	153.39	-1.23402	0.171533	-7.19406	6.28926e-13	3.58753e-11	Down	5	140792743	140892546	+	PCDHGA10	protocadherin gamma subfamily A%2C 10 [Source:HGNC Symbol%3BAcc:8697]	GO:0007156:homophilic cell adhesion via plasma membrane adhesion molecules;	GO:0005886:plasma membrane;GO:0016021:integral component of membrane;	GO:0005509:calcium ion binding;	K16495
ENSG00000100100	3805	58	0.94	46	0.75	75	1.2	70	1.11	197	3.3	200	3.46	133	2.25	110.858	1.44877	0.201434	7.19227	6.37228e-13	3.6247e-11	Ups	22	31677579	31688520	-	PIK3IP1	phosphoinositide-3-kinase interacting protein 1 [Source:HGNC Symbol%3BAcc:24942]	GO:0014067:negative regulation of phosphatidylinositol 3-kinase signaling;GO:0043553:negative regulation of phosphatidylinositol 3-kinase activity;	GO:0016021:integral component of membrane;	GO:0016301:kinase activity;GO:0036313:phosphatidylinositol 3-kinase catalytic subunit binding;	K12581
ENSG00000103335	10855	373	2.11	289	1.66	334	1.87	391	2.17	776	4.55	794	4.81	533	3.16	495.558	1.02799	0.143067	7.18535	6.70342e-13	3.80241e-11	Ups	16	88781751	88851619	-	PIEZO1	piezo-type mechanosensitive ion channel component 1 [Source:HGNC Symbol%3BAcc:28993]	GO:0006812:cation transport;GO:0033625:positive regulation of integrin activation;GO:0033634:positive regulation of cell-cell adhesion mediated by integrin;GO:0042391:regulation of membrane potential;GO:0050982:detection of mechanical stimulus;	GO:0005783:endoplasmic reticulum;GO:0005789:endoplasmic reticulum membrane;GO:0005886:plasma membrane;GO:0016021:integral component of membrane;GO:0033116:endoplasmic reticulum-Golgi intermediate compartment membrane;	GO:0005261:cation channel activity;GO:0008381:mechanically-gated ion channel activity;	K04482
ENSG00000258474	550	86	9.62	108	12.23	103	11.4	102	11.18	180	20.83	336	40.19	402	47.04	189.462	1.5473	0.215826	7.16918	7.54473e-13	4.24407e-11	Ups	14	32414059	32419588	+	RP11-187E13.1	Uncharacterized protein [Source:UniProtKB/TrEMBL%3BAcc:G3V2E6]	-	-	-	-
ENSG00000112414	8473	3465	25.16	4604	33.83	4543	32.65	3238	23.03	2081	15.63	1876	14.57	1667	12.66	3025.91	-1.00106	0.13967	-7.16727	7.65093e-13	4.29192e-11	Down	6	142622991	142767403	+	GPR126	G protein-coupled receptor 126 [Source:HGNC Symbol%3BAcc:13841]	GO:0007186:G-protein coupled receptor signaling pathway;GO:0007218:neuropeptide signaling pathway;	GO:0005886:plasma membrane;GO:0016021:integral component of membrane;	GO:0004930:G-protein coupled receptor activity;	K08463
ENSG00000125378	3082	278	5.55	175	3.54	212	4.19	223	4.36	675	13.94	500	10.67	386	8.06	347.933	1.21856	0.170234	7.15817	8.17587e-13	4.57376e-11	Ups	14	54416454	54425479	-	BMP4	bone morphogenetic protein 4 [Source:HGNC Symbol%3BAcc:1071]	GO:0000122:negative regulation of transcription from RNA polymerase II promoter;GO:0000186:activation of MAPKK activity;GO:0001525:angiogenesis;GO:0001649:osteoblast differentiation;GO:0001657:ureteric bud development;GO:0001658:branching involved in ureteric bud morphogenesis;GO:0001759:organ induction;GO:0001822:kidney development;GO:0001823:mesonephros development;GO:0001843:neural tube closur…	GO:0005576:extracellular region;GO:0005578:proteinaceous extracellular matrix;GO:0005615:extracellular space;	GO:0005125:cytokine activity;GO:0005515:protein binding;GO:0008083:growth factor activity;GO:0008201:heparin binding;GO:0042056:chemoattractant activity;GO:0070700:BMP receptor binding;	K04662
ENSG00000181827	7670	297	2.38	301	2.44	317	2.52	289	2.27	134	1.11	159	1.36	115	0.96	226.697	-1.05912	0.148242	-7.14453	9.03044e-13	5.02414e-11	Down	15	56379478	56535483	-	RFX7	regulatory factor X%2C 7 [Source:HGNC Symbol%3BAcc:25777]	GO:0006355:regulation of transcription, DNA-templated;	GO:0005634:nucleus;	GO:0003677:DNA binding;	-
ENSG00000185499	2401	12	0.31	6	0.16	9	0.23	7	0.18	53	1.4	61	1.67	44	1.18	27.4737	2.19513	0.307486	7.13896	9.40429e-13	5.21784e-11	Ups	1	155158300	155162707	-	MUC1	mucin 1%2C cell surface associated [Source:HGNC Symbol%3BAcc:7508]	GO:0006977:DNA damage response, signal transduction by p53 class mediator resulting in cell cycle arrest;GO:0006978:DNA damage response, signal transduction by p53 class mediator resulting in transcription of p21 class mediator;GO:0010944:negative regulation of transcription by competitive promoter binding;GO:0016266:O-glycan processing;GO:0036003:positive regulation of transcription from RNA pol…	GO:0000790:nuclear chromatin;GO:0005576:extracellular region;GO:0005737:cytoplasm;GO:0005796:Golgi lumen;GO:0005887:integral component of plasma membrane;GO:0009986:cell surface;GO:0016324:apical plasma membrane;	GO:0000978:RNA polymerase II core promoter proximal region sequence-specific DNA binding;GO:0002039:p53 binding;GO:0003712:transcription cofactor activity;GO:0005515:protein binding;	K06568
ENSG00000122490	5225	414	4.87	364	4.34	430	5.01	593	6.84	999	12.17	868	10.93	907	11.17	652.267	1.0534	0.14772	7.13106	9.95962e-13	5.5109e-11	Ups	18	77662420	77711664	-	PQLC1	PQ loop repeat containing 1 [Source:HGNC Symbol%3BAcc:26188]	-	GO:0016021:integral component of membrane;	-	K09228
ENSG00000122711	654	126	11.85	96	9.14	152	14.15	174	16.03	275	26.76	391	39.33	568	55.89	256.383	1.52731	0.214419	7.123	1.05605e-12	5.796e-11	Ups	9	33218363	33248565	+	SPINK4	serine peptidase inhibitor%2C Kazal type 4 [Source:HGNC Symbol%3BAcc:16646]	-	GO:0005576:extracellular region;	GO:0004867:serine-type endopeptidase inhibitor activity;	-
ENSG00000044012	597	3	0.31	1	0.1	8	0.82	3	0.3	25	2.67	63	6.94	45	4.85	21.2959	2.55709	0.359096	7.1209	1.07226e-12	5.86911e-11	Ups	1	42619092	42621495	+	GUCA2B	guanylate cyclase activator 2B (uroguanylin) [Source:HGNC Symbol%3BAcc:4683]	GO:0006182:cGMP biosynthetic process;GO:0007588:excretion;GO:0007589:body fluid secretion;GO:0045776:negative regulation of blood pressure;	GO:0005576:extracellular region;	GO:0008048:calcium sensitive guanylate cyclase activator activity;	-
ENSG00000118193	7274	262	2.22	265	2.27	249	2.08	183	1.52	111	0.97	82	0.74	60	0.53	170.099	-1.37171	0.193027	-7.10633	1.19168e-12	6.48776e-11	Down	1	200520628	200589862	-	KIF14	kinesin family member 14 [Source:HGNC Symbol%3BAcc:19181]	GO:0007018:microtubule-based movement;	GO:0005634:nucleus;GO:0005737:cytoplasm;GO:0005819:spindle;GO:0005871:kinesin complex;GO:0005874:microtubule;	GO:0003777:microtubule motor activity;GO:0005515:protein binding;GO:0005524:ATP binding;GO:0008017:microtubule binding;	K17915
ENSG00000131269	2819	300	6.55	299	6.6	322	6.96	330	7.05	144	3.25	162	3.78	98	2.24	232.513	-1.12305	0.158243	-7.09702	1.27477e-12	6.92159e-11	Down	X	74273115	74376567	-	ABCB7	ATP-binding cassette%2C sub-family B (MDR/TAP)%2C member 7 [Source:HGNC Symbol%3BAcc:48]	GO:0006810:transport;GO:0006879:cellular iron ion homeostasis;GO:0015886:heme transport;GO:0044281:small molecule metabolic process;GO:0055085:transmembrane transport;	GO:0005737:cytoplasm;GO:0005739:mitochondrion;GO:0005743:mitochondrial inner membrane;GO:0016021:integral component of membrane;	GO:0005524:ATP binding;GO:0015232:heme transporter activity;GO:0042626:ATPase activity, coupled to transmembrane movement of substances;	K05662
ENSG00000095209	4511	532	7.26	684	9.44	547	7.38	498	6.65	262	3.7	271	3.95	261	3.72	430.882	-1.0118	0.142593	-7.09569	1.28705e-12	6.96965e-11	Down	9	108456825	108538893	+	TMEM38B	transmembrane protein 38B [Source:HGNC Symbol%3BAcc:25535]	GO:0015672:monovalent inorganic cation transport;	GO:0016020:membrane;GO:0016021:integral component of membrane;GO:0031965:nuclear membrane;GO:0033017:sarcoplasmic reticulum membrane;	GO:0005261:cation channel activity;GO:0005267:potassium channel activity;	-
ENSG00000029153	5002	281	3.46	279	3.47	264	3.21	232	2.8	118	1.5	119	1.57	111	1.43	197.562	-1.09195	0.153946	-7.09305	1.31189e-12	7.08527e-11	Down	12	27485787	27576241	+	ARNTL2	aryl hydrocarbon receptor nuclear translocator-like 2 [Source:HGNC Symbol%3BAcc:18984]	GO:0006351:transcription, DNA-templated;GO:0006355:regulation of transcription, DNA-templated;GO:0006357:regulation of transcription from RNA polymerase II promoter;GO:0007623:circadian rhythm;GO:0009649:entrainment of circadian clock;GO:0045944:positive regulation of transcription from RNA polymerase II promoter;	GO:0005634:nucleus;GO:0005667:transcription factor complex;GO:0005737:cytoplasm;	GO:0000982:RNA polymerase II core promoter proximal region sequence-specific DNA binding transcription factor activity;GO:0003677:DNA binding;GO:0003700:sequence-specific DNA binding transcription factor activity;GO:0004871:signal transducer activity;GO:0046983:protein dimerization activity;	K09099
ENSG00000165197	2153	29	0.83	46	1.33	33	0.93	32	0.9	120	3.55	144	4.4	91	2.72	70.6563	1.63752	0.230942	7.09061	1.33526e-12	7.1733e-11	Ups	X	15363713	15402498	-	FIGF	c-fos induced growth factor (vascular endothelial growth factor D) [Source:HGNC Symbol%3BAcc:3708]	GO:0001525:angiogenesis;GO:0002576:platelet degranulation;GO:0007596:blood coagulation;GO:0008283:cell proliferation;GO:0008284:positive regulation of cell proliferation;GO:0030154:cell differentiation;GO:0030168:platelet activation;GO:0048010:vascular endothelial growth factor receptor signaling pathway;GO:0050918:positive chemotaxis;GO:0050930:induction of positive chemotaxis;GO:0051781:positiv…	GO:0005576:extracellular region;GO:0005615:extracellular space;GO:0016020:membrane;GO:0031093:platelet alpha granule lumen;	GO:0005161:platelet-derived growth factor receptor binding;GO:0005172:vascular endothelial growth factor receptor binding;GO:0008083:growth factor activity;GO:0042056:chemoattractant activity;GO:0042803:protein homodimerization activity;GO:0043185:vascular endothelial growth factor receptor 3 binding;	K05449
ENSG00000116285	4186	6276	92.24	5262	78.26	6489	94.41	5585	80.41	3470	52.76	2304	36.21	1709	26.27	4362.48	-1.14705	0.161945	-7.08297	1.41101e-12	7.56026e-11	Down	1	8064464	8086368	-	ERRFI1	ERBB receptor feedback inhibitor 1 [Source:HGNC Symbol%3BAcc:18185]	GO:0006950:response to stress;GO:0007175:negative regulation of epidermal growth factor-activated receptor activity;GO:0031953:negative regulation of protein autophosphorylation;GO:0043589:skin morphogenesis;GO:0045616:regulation of keratinocyte differentiation;GO:0048286:lung alveolus development;GO:0060426:lung vasculature development;GO:0060428:lung epithelium development;	GO:0005634:nucleus;GO:0005737:cytoplasm;GO:0031234:extrinsic component of cytoplasmic side of plasma membrane;	GO:0005515:protein binding;GO:0019901:protein kinase binding;	-
ENSG00000139146	5748	1480	15.84	1515	16.41	1688	17.88	1301	13.64	904	10.01	624	7.14	590	6.61	1139.69	-1.00191	0.141475	-7.08184	1.42252e-12	7.60189e-11	Down	12	31433518	31479992	-	FAM60A	family with sequence similarity 60%2C member A [Source:HGNC Symbol%3BAcc:30702]	GO:0030336:negative regulation of cell migration;	GO:0016580:Sin3 complex;	GO:0005515:protein binding;	K09488
ENSG00000109610	2128	5	0.14	5	0.15	2	0.06	1	0.03	35	1.05	58	1.79	26	0.79	18.8698	2.55345	0.360584	7.08142	1.42681e-12	7.60481e-11	Ups	4	24791534	24802464	+	SOD3	superoxide dismutase 3%2C extracellular [Source:HGNC Symbol%3BAcc:11181]	GO:0001666:response to hypoxia;GO:0006801:superoxide metabolic process;GO:0019430:removal of superoxide radicals;GO:0046688:response to copper ion;	GO:0005615:extracellular space;GO:0005634:nucleus;GO:0005737:cytoplasm;GO:0005739:mitochondrion;GO:0005802:trans-Golgi network;GO:0005829:cytosol;GO:0031012:extracellular matrix;	GO:0004784:superoxide dismutase activity;GO:0005507:copper ion binding;GO:0005515:protein binding;GO:0008201:heparin binding;GO:0008270:zinc ion binding;	K16627
ENSG00000127920	3055	22	0.44	45	0.92	21	0.42	30	0.59	101	2.1	106	2.28	137	2.89	66.5786	1.78779	0.252997	7.06646	1.58939e-12	8.44913e-11	Ups	7	93551011	93557922	+	GNG11	guanine nucleotide binding protein (G protein)%2C gamma 11 [Source:HGNC Symbol%3BAcc:4403]	GO:0006112:energy reserve metabolic process;GO:0007165:signal transduction;GO:0007186:G-protein coupled receptor signaling pathway;GO:0044281:small molecule metabolic process;GO:0071377:cellular response to glucagon stimulus;	GO:0005834:heterotrimeric G-protein complex;GO:0005886:plasma membrane;	GO:0003924:GTPase activity;GO:0004871:signal transducer activity;	K04546
ENSG00000012171	5767	102	1.09	90	0.97	109	1.15	133	1.39	269	2.97	373	4.25	203	2.27	181.823	1.33747	0.18931	7.06495	1.60673e-12	8.51901e-11	Ups	3	50304990	50314977	+	SEMA3B	sema domain%2C immunoglobulin domain (Ig)%2C short basic domain%2C secreted%2C (semaphorin) 3B [Source:HGNC Symbol%3BAcc:10724]	GO:0007267:cell-cell signaling;GO:0007411:axon guidance;	GO:0005576:extracellular region;GO:0005783:endoplasmic reticulum;GO:0016020:membrane;	GO:0004872:receptor activity;	-
ENSG00000149311	22317	647	1.78	624	1.74	622	1.7	480	1.3	287	0.82	323	0.95	217	0.63	449.778	-1.02347	0.144885	-7.06402	1.61756e-12	8.55409e-11	Down	11	108093211	108239829	+	ATM	ataxia telangiectasia mutated [Source:HGNC Symbol%3BAcc:795]	GO:0000077:DNA damage checkpoint;GO:0000723:telomere maintenance;GO:0000724:double-strand break repair via homologous recombination;GO:0001666:response to hypoxia;GO:0001756:somitogenesis;GO:0002331:pre-B cell allelic exclusion;GO:0006281:DNA repair;GO:0006302:double-strand break repair;GO:0006468:protein phosphorylation;GO:0006974:cellular response to DNA damage stimulus;GO:0006975:DNA damage in…	GO:0000781:chromosome, telomeric region;GO:0005634:nucleus;GO:0005654:nucleoplasm;GO:0005737:cytoplasm;GO:0005819:spindle;GO:0016023:cytoplasmic membrane-bounded vesicle;	GO:0003677:DNA binding;GO:0004674:protein serine/threonine kinase activity;GO:0004677:DNA-dependent protein kinase activity;GO:0005515:protein binding;GO:0005524:ATP binding;GO:0016303:1-phosphatidylinositol-3-kinase activity;GO:0032403:protein complex binding;GO:0035174:histone serine kinase activity;GO:0046983:protein dimerization activity;GO:0047485:protein N-terminus binding;	K04728
ENSG00000184436	2879	655	14	431	9.32	555	11.74	595	12.46	1381	30.53	936	21.39	1103	24.66	805.556	1.04673	0.148342	7.0562	1.71121e-12	8.9792e-11	Ups	22	21353393	21356485	-	THAP7	THAP domain containing 7 [Source:HGNC Symbol%3BAcc:23190]	GO:0006351:transcription, DNA-templated;GO:0045892:negative regulation of transcription, DNA-templated;	GO:0005694:chromosome;GO:0016607:nuclear speck;	GO:0003677:DNA binding;GO:0046872:metal ion binding;GO:0047485:protein N-terminus binding;GO:0070742:C2H2 zinc finger domain binding;	-
ENSG00000126709	865	148	10.53	186	13.39	192	13.52	203	14.14	363	26.71	373	28.37	380	28.27	263.36	1.04338	0.147891	7.05502	1.72578e-12	9.03233e-11	Ups	1	27992572	27998729	-	IFI6	interferon%2C alpha-inducible protein 6 [Source:HGNC Symbol%3BAcc:4054]	GO:0001836:release of cytochrome c from mitochondria;GO:0006955:immune response;GO:0019221:cytokine-mediated signaling pathway;GO:0043154:negative regulation of cysteine-type endopeptidase activity involved in apoptotic process;GO:0051902:negative regulation of mitochondrial depolarization;GO:0060337:type I interferon signaling pathway;GO:2001240:negative regulation of extrinsic apoptotic signali…	GO:0005739:mitochondrion;GO:0005886:plasma membrane;GO:0016021:integral component of membrane;	GO:0005515:protein binding;	-
ENSG00000109089	3536	49	0.85	59	1.04	62	1.07	60	1.02	123	2.21	393	7.31	178	3.24	131.766	1.81493	0.257324	7.05309	1.74991e-12	9.13509e-11	Ups	17	72983727	73001895	+	CDR2L	cerebellar degeneration-related protein 2-like [Source:HGNC Symbol%3BAcc:29999]	-	-	-	-
ENSG00000149418	4350	259	3.66	255	3.65	285	3.99	270	3.74	422	6.17	630	9.53	626	9.26	392.365	1.07977	0.153114	7.05206	1.7629e-12	9.17926e-11	Ups	11	130029457	130080271	+	ST14	suppression of tumorigenicity 14 (colon carcinoma) [Source:HGNC Symbol%3BAcc:11344]	GO:0006508:proteolysis;	GO:0005576:extracellular region;GO:0005886:plasma membrane;GO:0005887:integral component of plasma membrane;GO:0019897:extrinsic component of plasma membrane;	GO:0004252:serine-type endopeptidase activity;GO:0008236:serine-type peptidase activity;	K08670
ENSG00000129214	1812	56	1.9	69	2.37	76	2.55	72	2.39	147	5.16	190	6.9	242	8.59	122.373	1.44956	0.205788	7.04392	1.86904e-12	9.70708e-11	Ups	17	7517382	7536700	+	SHBG	sex hormone-binding globulin [Source:HGNC Symbol%3BAcc:10839]	GO:0007285:primary spermatocyte growth;GO:0009914:hormone transport;	GO:0005576:extracellular region;	GO:0005497:androgen binding;GO:0042803:protein homodimerization activity;	-
ENSG00000172869	13579	284	1.29	287	1.32	229	1.03	255	1.13	124	0.58	119	0.58	84	0.4	194.28	-1.17339	0.166854	-7.03245	2.02944e-12	1.05132e-10	Down	5	118373467	118584833	+	DMXL1	Dmx-like 1 [Source:HGNC Symbol%3BAcc:2937]	-	-	-	-
ENSG00000112486	4226	173	2.52	216	3.18	192	2.77	212	3.02	91	1.37	73	1.14	54	0.82	142.168	-1.32168	0.188302	-7.01894	2.23559e-12	1.14642e-10	Down	6	167525295	167553184	+	CCR6	chemokine (C-C motif) receptor 6 [Source:HGNC Symbol%3BAcc:1607]	GO:0002407:dendritic cell chemotaxis;GO:0006928:movement of cell or subcellular component;GO:0006935:chemotaxis;GO:0006955:immune response;GO:0006959:humoral immune response;GO:0006968:cellular defense response;GO:0007165:signal transduction;GO:0007204:positive regulation of cytosolic calcium ion concentration;GO:0045087:innate immune response;GO:0070098:chemokine-mediated signaling pathway;	GO:0005886:plasma membrane;GO:0005887:integral component of plasma membrane;	GO:0004872:receptor activity;GO:0004950:chemokine receptor activity;GO:0016493:C-C chemokine receptor activity;	K04181
ENSG00000144724	14629	446	1.88	391	1.66	418	1.74	408	1.68	226	0.98	183	0.82	114	0.5	306.75	-1.15629	0.164762	-7.01791	2.25218e-12	1.15201e-10	Down	3	61547243	62283288	+	PTPRG	protein tyrosine phosphatase%2C receptor type%2C G [Source:HGNC Symbol%3BAcc:9671]	GO:0007169:transmembrane receptor protein tyrosine kinase signaling pathway;GO:0035335:peptidyl-tyrosine dephosphorylation;	GO:0005887:integral component of plasma membrane;	GO:0004725:protein tyrosine phosphatase activity;GO:0005001:transmembrane receptor protein tyrosine phosphatase activity;GO:0042802:identical protein binding;	K16667
ENSG00000188994	13128	682	3.2	684	3.24	745	3.46	571	2.62	373	1.81	232	1.16	166	0.81	484.569	-1.26882	0.180845	-7.01606	2.28212e-12	1.1644e-10	Down	6	87862551	87973914	+	ZNF292	zinc finger protein 292 [Source:HGNC Symbol%3BAcc:18410]	-	GO:0005634:nucleus;	GO:0001077:RNA polymerase II core promoter proximal region sequence-specific DNA binding transcription factor activity involved in positive regulation of transcription;GO:0003676:nucleic acid binding;GO:0003677:DNA binding;GO:0046872:metal ion binding;	K11447;K17985
ENSG00000129173	4140	327	4.86	250	3.76	360	5.3	285	4.15	154	2.37	114	1.81	115	1.79	225.276	-1.15264	0.16437	-7.01249	2.34119e-12	1.19154e-10	Down	11	19245610	19263167	-	E2F8	E2F transcription factor 8 [Source:HGNC Symbol%3BAcc:24727]	GO:0000122:negative regulation of transcription from RNA polymerase II promoter;GO:0001890:placenta development;GO:0002040:sprouting angiogenesis;GO:0006351:transcription, DNA-templated;GO:0008283:cell proliferation;GO:0032466:negative regulation of cytokinesis;GO:0032877:positive regulation of DNA endoreduplication;GO:0033301:cell cycle comprising mitosis without cytokinesis;GO:0045944:positive …	GO:0005634:nucleus;GO:0005667:transcription factor complex;	GO:0001047:core promoter binding;GO:0003677:DNA binding;GO:0003700:sequence-specific DNA binding transcription factor activity;GO:0003714:transcription corepressor activity;GO:0042803:protein homodimerization activity;	K09391
ENSG00000111671	2452	188	4.72	221	5.61	197	4.89	183	4.5	343	8.9	428	11.48	446	11.71	286.622	1.0545	0.150764	6.9944	2.66405e-12	1.34574e-10	Ups	12	6980099	6998522	-	SPSB2	splA/ryanodine receptor domain and SOCS box containing 2 [Source:HGNC Symbol%3BAcc:29522]	GO:0008150:biological_process;GO:0016567:protein ubiquitination;GO:0035556:intracellular signal transduction;	GO:0005575:cellular_component;GO:0005737:cytoplasm;	GO:0003674:molecular_function;GO:0005515:protein binding;	K10344
ENSG00000226328	2263	80	2.17	71	1.95	82	2.21	81	2.16	183	5.15	178	5.17	183	5.2	122.469	1.20163	0.171818	6.99363	2.67855e-12	1.34971e-10	Ups	22	45528901	45559662	-	CTA-217C2.1	-	-	-	-	-
ENSG00000011566	6067	700	7.1	780	8	904	9.07	675	6.71	428	4.49	368	3.99	279	2.96	581.413	-1.01262	0.144962	-6.98539	2.84056e-12	1.42428e-10	Down	2	39476407	39664453	-	MAP4K3	mitogen-activated protein kinase kinase kinase kinase 3 [Source:HGNC Symbol%3BAcc:6865]	GO:0006468:protein phosphorylation;GO:0006950:response to stress;GO:0007254:JNK cascade;	-	GO:0004672:protein kinase activity;GO:0004674:protein serine/threonine kinase activity;GO:0005515:protein binding;GO:0005524:ATP binding;GO:0016301:kinase activity;GO:0016772:transferase activity, transferring phosphorus-containing groups;	K04406
ENSG00000185347	6698	329	3.02	279	2.59	256	2.33	339	3.05	575	5.46	547	5.37	741	7.12	438.483	1.06486	0.15258	6.97901	2.97265e-12	1.48684e-10	Ups	14	105956192	105965912	+	C14orf80	chromosome 14 open reading frame 80 [Source:HGNC Symbol%3BAcc:20127]	-	-	-	K17985
ENSG00000182379	2150	386	11.05	444	12.86	568	16.09	448	12.56	201	5.95	195	5.97	223	6.67	347.235	-1.06548	0.152844	-6.97102	3.14657e-12	1.56996e-10	Down	12	57610578	57620232	+	NXPH4	neurexophilin 4 [Source:HGNC Symbol%3BAcc:8078]	GO:0007218:neuropeptide signaling pathway;	GO:0005575:cellular_component;GO:0005576:extracellular region;	GO:0003674:molecular_function;	K16656
ENSG00000110628	5316	85	0.98	44	0.52	53	0.61	82	0.93	136	1.63	254	3.14	319	3.86	140.039	1.71148	0.245544	6.97014	3.16627e-12	1.57592e-10	Ups	11	2920951	2946476	+	SLC22A18	solute carrier family 22%2C member 18 [Source:HGNC Symbol%3BAcc:10964]	GO:0006855:drug transmembrane transport;GO:0007588:excretion;GO:0015695:organic cation transport;GO:0015893:drug transport;GO:0055085:transmembrane transport;	GO:0005635:nuclear envelope;GO:0005886:plasma membrane;GO:0016021:integral component of membrane;GO:0016324:apical plasma membrane;GO:0044444:cytoplasmic part;	GO:0005215:transporter activity;GO:0015238:drug transmembrane transporter activity;GO:0015293:symporter activity;GO:0031625:ubiquitin protein ligase binding;	K08214
ENSG00000104903	3119	22	0.43	23	0.46	14	0.27	41	0.79	83	1.69	117	2.47	112	2.31	59.1784	1.848	0.265209	6.96808	3.21298e-12	1.59526e-10	Ups	19	13209847	13213975	-	LYL1	lymphoblastic leukemia derived sequence 1 [Source:HGNC Symbol%3BAcc:6734]	GO:0001955:blood vessel maturation;GO:0006351:transcription, DNA-templated;GO:0006355:regulation of transcription, DNA-templated;GO:0030183:B cell differentiation;GO:0045893:positive regulation of transcription, DNA-templated;GO:0060216:definitive hemopoiesis;	GO:0005634:nucleus;	GO:0003677:DNA binding;GO:0005515:protein binding;GO:0046983:protein dimerization activity;	K15604
ENSG00000139144	5923	242	2.51	286	3.01	285	2.93	217	2.21	62	0.67	127	1.41	82	0.89	182.862	-1.36949	0.197276	-6.94199	3.86622e-12	1.90561e-10	Down	12	18400548	18801348	+	PIK3C2G	phosphatidylinositol-4-phosphate 3-kinase%2C catalytic subunit type 2 gamma [Source:HGNC Symbol%3BAcc:8973]	GO:0006644:phospholipid metabolic process;GO:0006661:phosphatidylinositol biosynthetic process;GO:0006935:chemotaxis;GO:0008150:biological_process;GO:0036092:phosphatidylinositol-3-phosphate biosynthetic process;GO:0044281:small molecule metabolic process;GO:0046854:phosphatidylinositol phosphorylation;GO:0048015:phosphatidylinositol-mediated signaling;	GO:0005829:cytosol;GO:0005886:plasma membrane;GO:0005942:phosphatidylinositol 3-kinase complex;	GO:0005524:ATP binding;GO:0016301:kinase activity;GO:0016303:1-phosphatidylinositol-3-kinase activity;GO:0016307:phosphatidylinositol phosphate kinase activity;GO:0016773:phosphotransferase activity, alcohol group as acceptor;GO:0035005:1-phosphatidylinositol-4-phosphate 3-kinase activity;GO:0035091:phosphatidylinositol binding;	K00923
ENSG00000110344	6576	759	7.1	837	7.92	754	6.98	705	6.46	403	3.9	361	3.61	196	1.92	564.052	-1.16056	0.167344	-6.93518	4.0571e-12	1.98047e-10	Down	11	118230300	118269926	+	UBE4A	ubiquitination factor E4A [Source:HGNC Symbol%3BAcc:12499]	GO:0000209:protein polyubiquitination;GO:0006511:ubiquitin-dependent protein catabolic process;	GO:0000151:ubiquitin ligase complex;GO:0005737:cytoplasm;	GO:0005515:protein binding;GO:0034450:ubiquitin-ubiquitin ligase activity;	K10596
ENSG00000156650	13400	382	1.75	347	1.61	382	1.74	381	1.71	164	0.78	208	1.02	110	0.53	277.091	-1.12132	0.161716	-6.93386	4.095e-12	1.99326e-10	Down	10	76585340	76792380	+	KAT6B	K(lysine) acetyltransferase 6B [Source:HGNC Symbol%3BAcc:17582]	GO:0006334:nucleosome assembly;GO:0006351:transcription, DNA-templated;GO:0006355:regulation of transcription, DNA-templated;GO:0016573:histone acetylation;GO:0043966:histone H3 acetylation;GO:0045892:negative regulation of transcription, DNA-templated;GO:0045893:positive regulation of transcription, DNA-templated;	GO:0000786:nucleosome;GO:0005634:nucleus;GO:0070776:MOZ/MORF histone acetyltransferase complex;	GO:0003677:DNA binding;GO:0004402:histone acetyltransferase activity;GO:0005515:protein binding;GO:0008134:transcription factor binding;GO:0008270:zinc ion binding;GO:0016407:acetyltransferase activity;	K11306
ENSG00000131650	2614	56	1.32	56	1.33	40	0.93	38	0.88	122	2.97	181	4.56	125	3.08	88.2039	1.50598	0.217211	6.93325	4.11274e-12	1.99326e-10	Ups	16	3013945	3018384	+	KREMEN2	kringle containing transmembrane protein 2 [Source:HGNC Symbol%3BAcc:18797]	GO:0016055:Wnt signaling pathway;	GO:0016021:integral component of membrane;	-	-
ENSG00000142669	1780	351	12.13	437	15.28	376	12.86	408	13.81	677	24.21	758	28.01	950	34.35	566.306	1.0348	0.149306	6.93068	4.18809e-12	2.02494e-10	Ups	1	26605667	26608007	+	SH3BGRL3	SH3 domain binding glutamic acid-rich protein like 3 [Source:HGNC Symbol%3BAcc:15568]	GO:0045454:cell redox homeostasis;	GO:0005634:nucleus;GO:0005737:cytoplasm;	GO:0009055:electron carrier activity;GO:0015035:protein disulfide oxidoreductase activity;	-
ENSG00000172888	6883	429	3.83	333	3.01	408	3.61	362	3.17	186	1.72	194	1.85	109	1.02	283.356	-1.13478	0.164081	-6.91594	4.64767e-12	2.2365e-10	Down	3	40566369	40616176	+	ZNF621	zinc finger protein 621 [Source:HGNC Symbol%3BAcc:24787]	GO:0006351:transcription, DNA-templated;GO:0006355:regulation of transcription, DNA-templated;	GO:0005622:intracellular;GO:0005634:nucleus;	GO:0003676:nucleic acid binding;GO:0003677:DNA binding;GO:0046872:metal ion binding;	K09228
ENSG00000140511	3524	30	0.52	32	0.57	37	0.64	29	0.5	134	2.42	113	2.11	76	1.39	64.2554	1.62618	0.235488	6.9056	4.99926e-12	2.4e-10	Ups	15	89420519	89438857	-	HAPLN3	hyaluronan and proteoglycan link protein 3 [Source:HGNC Symbol%3BAcc:21446]	GO:0007155:cell adhesion;	GO:0005578:proteinaceous extracellular matrix;	GO:0005540:hyaluronic acid binding;	K06852
ENSG00000197273	569	11	1.19	11	1.2	16	1.71	5	0.53	43	4.81	63	7.28	87	9.84	34.1324	2.15179	0.311773	6.90178	5.13541e-12	2.45376e-10	Ups	1	42628362	42630389	-	GUCA2A	guanylate cyclase activator 2A (guanylin) [Source:HGNC Symbol%3BAcc:4682]	GO:0007165:signal transduction;	GO:0005576:extracellular region;	GO:0005179:hormone activity;GO:0030250:guanylate cyclase activator activity;	-
ENSG00000125462	12314	3	0.01	7	0.04	4	0.02	2	0.01	28	0.14	73	0.39	31	0.16	21.1764	2.47726	0.359244	6.89575	5.35816e-12	2.55418e-10	Ups	1	156374042	156400493	-	C1orf61	chromosome 1 open reading frame 61 [Source:HGNC Symbol%3BAcc:30780]	-	GO:0005634:nucleus;	-	K12581
ENSG00000196998	4981	808	9.98	866	10.82	799	9.77	873	10.56	1223	15.63	2115	27.93	1814	23.44	1212.79	1.04971	0.152678	6.87534	6.18437e-12	2.91383e-10	Ups	X	48929385	48958108	-	WDR45	WD repeat domain 45 [Source:HGNC Symbol%3BAcc:28912]	GO:0000045:autophagosome assembly;GO:0006914:autophagy;	GO:0005737:cytoplasm;	GO:0032266:phosphatidylinositol-3-phosphate binding;GO:0080025:phosphatidylinositol-3,5-bisphosphate binding;	K17985
ENSG00000164327	13550	710	3.22	673	3.09	695	3.12	533	2.37	378	1.78	281	1.36	222	1.05	490.644	-1.06306	0.154833	-6.86586	6.60913e-12	3.09958e-10	Down	5	38938021	39074510	-	RICTOR	RPTOR independent companion of MTOR%2C complex 2 [Source:HGNC Symbol%3BAcc:28611]	GO:0007173:epidermal growth factor receptor signaling pathway;GO:0008543:fibroblast growth factor receptor signaling pathway;GO:0009790:embryo development;GO:0030838:positive regulation of actin filament polymerization;GO:0031295:T cell costimulation;GO:0031532:actin cytoskeleton reorganization;GO:0032008:positive regulation of TOR signaling;GO:0032956:regulation of actin cytoskeleton organizatio…	GO:0005829:cytosol;GO:0031932:TORC2 complex;	GO:0005515:protein binding;GO:0043022:ribosome binding;	K08267
ENSG00000146281	4708	723	9.45	897	11.86	954	12.34	690	8.83	449	6.07	352	4.92	250	3.42	606.748	-1.12603	0.164135	-6.86041	6.86652e-12	3.20548e-10	Down	6	89855769	89875284	+	PM20D2	peptidase M20 domain containing 2 [Source:HGNC Symbol%3BAcc:21408]	-	-	GO:0016787:hydrolase activity;	K17985
ENSG00000115866	4014	1955	29.96	1876	29.1	2132	32.35	1963	29.47	1240	19.66	849	13.91	670	10.74	1501.58	-1.02432	0.149369	-6.85766	6.9996e-12	3.26011e-10	Down	2	136664247	136743670	-	DARS	aspartyl-tRNA synthetase [Source:HGNC Symbol%3BAcc:2678]	GO:0006412:translation;GO:0006418:tRNA aminoacylation for protein translation;GO:0006422:aspartyl-tRNA aminoacylation;GO:0006461:protein complex assembly;GO:0010467:gene expression;	GO:0005737:cytoplasm;GO:0005829:cytosol;	GO:0003676:nucleic acid binding;GO:0004046:aminoacylase activity;GO:0004815:aspartate-tRNA ligase activity;GO:0005515:protein binding;GO:0005524:ATP binding;	K01876
ENSG00000117707	8699	1779	12.58	1945	13.92	1907	13.35	1287	8.92	924	6.76	853	6.45	616	4.56	1309.45	-1.03275	0.150728	-6.85174	7.29593e-12	3.38261e-10	Down	1	214156524	214214595	+	PROX1	prospero homeobox 1 [Source:HGNC Symbol%3BAcc:9459]	GO:0000122:negative regulation of transcription from RNA polymerase II promoter;GO:0001709:cell fate determination;GO:0001822:kidney development;GO:0001889:liver development;GO:0001938:positive regulation of endothelial cell proliferation;GO:0001946:lymphangiogenesis;GO:0002088:lens development in camera-type eye;GO:0002194:hepatocyte cell migration;GO:0007420:brain development;GO:0008284:positiv…	GO:0005634:nucleus;GO:0005737:cytoplasm;	GO:0003677:DNA binding;GO:0003700:sequence-specific DNA binding transcription factor activity;GO:0003705:RNA polymerase II distal enhancer sequence-specific DNA binding transcription factor activity;GO:0003714:transcription corepressor activity;GO:0005515:protein binding;GO:0016922:ligand-dependent nuclear receptor binding;GO:0043565:sequence-specific DNA binding;GO:0044212:transcription regulato…	-
ENSG00000198074	1744	30	1.06	34	1.21	59	2.06	20	0.69	214	7.81	129	4.87	101	3.73	83.6983	1.83204	0.267458	6.8498	7.39508e-12	3.42077e-10	Ups	7	134212344	134226160	+	AKR1B10	aldo-keto reductase family 1%2C member B10 (aldose reductase) [Source:HGNC Symbol%3BAcc:382]	GO:0001523:retinoid metabolic process;GO:0006081:cellular aldehyde metabolic process;GO:0007586:digestion;GO:0007603:phototransduction, visible light;GO:0008202:steroid metabolic process;GO:0016488:farnesol catabolic process;GO:0044597:daunorubicin metabolic process;GO:0044598:doxorubicin metabolic process;	GO:0005575:cellular_component;GO:0005576:extracellular region;GO:0005764:lysosome;GO:0005829:cytosol;	GO:0001758:retinal dehydrogenase activity;GO:0004033:aldo-keto reductase (NADP) activity;GO:0005515:protein binding;GO:0045550:geranylgeranyl reductase activity;GO:0047718:indanol dehydrogenase activity;	K00011
ENSG00000187045	4082	745	11.23	601	9.17	865	12.91	551	8.13	1125	17.54	1624	26.17	1643	25.9	1021.12	1.09709	0.160228	6.84703	7.53999e-12	3.47987e-10	Ups	22	37461476	37505603	-	TMPRSS6	transmembrane protease%2C serine 6 [Source:HGNC Symbol%3BAcc:16517]	GO:0001525:angiogenesis;GO:0006508:proteolysis;GO:0030198:extracellular matrix organization;GO:0035556:intracellular signal transduction;GO:0042730:fibrinolysis;GO:0055072:iron ion homeostasis;	GO:0005886:plasma membrane;GO:0016021:integral component of membrane;	GO:0004252:serine-type endopeptidase activity;GO:0005515:protein binding;	K09637
ENSG00000178764	4714	1923	25.1	2165	28.59	2366	30.57	2365	30.24	1301	17.56	913	12.74	639	8.72	1640.53	-1.12108	0.163761	-6.84582	7.60383e-12	3.50138e-10	Down	8	123793633	123986750	+	ZHX2	zinc fingers and homeoboxes 2 [Source:HGNC Symbol%3BAcc:18513]	GO:0000122:negative regulation of transcription from RNA polymerase II promoter;GO:0006351:transcription, DNA-templated;GO:0006402:mRNA catabolic process;GO:0035019:somatic stem cell maintenance;GO:0045665:negative regulation of neuron differentiation;GO:0045892:negative regulation of transcription, DNA-templated;	GO:0005634:nucleus;GO:0005730:nucleolus;GO:0005737:cytoplasm;GO:0005886:plasma membrane;	GO:0003700:sequence-specific DNA binding transcription factor activity;GO:0003714:transcription corepressor activity;GO:0005515:protein binding;GO:0042803:protein homodimerization activity;GO:0043565:sequence-specific DNA binding;GO:0046872:metal ion binding;GO:0046982:protein heterodimerization activity;	-
ENSG00000186480	3650	3716	62.63	3916	66.8	4976	83.02	3320	54.82	1547	26.97	1329	23.95	2149	37.89	2952.32	-1.13335	0.165663	-6.84132	7.84665e-12	3.60502e-10	Down	7	155089486	155101945	+	INSIG1	insulin induced gene 1 [Source:HGNC Symbol%3BAcc:6083]	GO:0006641:triglyceride metabolic process;GO:0006695:cholesterol biosynthetic process;GO:0006991:response to sterol depletion;GO:0008152:metabolic process;GO:0008283:cell proliferation;GO:0010894:negative regulation of steroid biosynthetic process;GO:0032933:SREBP signaling pathway;GO:0042472:inner ear morphogenesis;GO:0042474:middle ear morphogenesis;GO:0044281:small molecule metabolic process;G…	GO:0005783:endoplasmic reticulum;GO:0005789:endoplasmic reticulum membrane;GO:0032937:SREBP-SCAP-Insig complex;	GO:0005515:protein binding;	-
ENSG00000109819	10511	174	1.02	173	1.02	141	0.82	100	0.57	54	0.33	45	0.28	25	0.15	99.7799	-1.61506	0.236152	-6.83905	7.97195e-12	3.64609e-10	Down	4	23756664	23905712	-	PPARGC1A	peroxisome proliferator-activated receptor gamma%2C coactivator 1 alpha [Source:HGNC Symbol%3BAcc:9237]	GO:0001659:temperature homeostasis;GO:0001666:response to hypoxia;GO:0001678:cellular glucose homeostasis;GO:0006094:gluconeogenesis;GO:0006367:transcription initiation from RNA polymerase II promoter;GO:0006397:mRNA processing;GO:0006461:protein complex assembly;GO:0007005:mitochondrion organization;GO:0007586:digestion;GO:0008380:RNA splicing;GO:0010822:positive regulation of mitochondrion orga…	GO:0005634:nucleus;GO:0005654:nucleoplasm;GO:0005665:DNA-directed RNA polymerase II, core complex;GO:0005829:cytosol;GO:0016605:PML body;	GO:0000166:nucleotide binding;GO:0001104:RNA polymerase II transcription cofactor activity;GO:0003677:DNA binding;GO:0003713:transcription coactivator activity;GO:0003723:RNA binding;GO:0005515:protein binding;GO:0008134:transcription factor binding;GO:0016922:ligand-dependent nuclear receptor binding;GO:0030374:ligand-dependent nuclear receptor transcription coactivator activity;GO:0031490:chrom…	K07202
ENSG00000141338	11288	29	0.16	27	0.15	38	0.21	19	0.1	74	0.42	167	0.97	102	0.58	65.1553	1.81177	0.265071	6.83503	8.19854e-12	3.7413e-10	Ups	17	66863433	66951533	-	ABCA8	ATP-binding cassette%2C sub-family A (ABC1)%2C member 8 [Source:HGNC Symbol%3BAcc:38]	GO:0006810:transport;GO:0055085:transmembrane transport;	GO:0005743:mitochondrial inner membrane;GO:0005886:plasma membrane;GO:0016021:integral component of membrane;	GO:0005524:ATP binding;GO:0016887:ATPase activity;GO:0042626:ATPase activity, coupled to transmembrane movement of substances;	K05650
ENSG00000227674	1878	291	9.53	319	10.58	294	9.53	356	11.42	138	4.68	147	5.15	150	5.14	238.903	-1.02886	0.15056	-6.83358	8.28221e-12	3.77101e-10	Down	13	64560504	64650144	-	LINC00355	long intergenic non-protein coding RNA 355 [Source:HGNC Symbol%3BAcc:27061]	-	-	-	-
ENSG00000138640	13215	1759	8.19	1606	7.57	2089	9.63	1785	8.14	1075	5.18	771	3.84	538	2.62	1350.76	-1.09576	0.160417	-6.83069	8.45079e-12	3.83587e-10	Down	4	89647106	90032549	-	FAM13A	family with sequence similarity 13%2C member A [Source:HGNC Symbol%3BAcc:19367]	GO:0007165:signal transduction;GO:0007264:small GTPase mediated signal transduction;GO:0051056:regulation of small GTPase mediated signal transduction;	GO:0005622:intracellular;GO:0005829:cytosol;	GO:0005096:GTPase activator activity;	-
ENSG00000260482	2463	110	2.75	114	2.88	74	1.83	97	2.37	28	0.72	32	0.85	13	0.34	65.6025	-1.74878	0.256055	-6.82971	8.50857e-12	3.84819e-10	Down	16	23681332	23684448	+	CTD-2196E14.9	-	-	-	-	-
ENSG00000189079	12127	449	2.28	395	2.03	421	2.11	432	2.15	248	1.3	184	1	137	0.73	318.263	-1.07083	0.15687	-6.82625	8.71646e-12	3.92797e-10	Down	12	46123448	46301823	+	ARID2	AT rich interactive domain 2 (ARID%2C RFX-like) [Source:HGNC Symbol%3BAcc:18037]	GO:0006337:nucleosome disassembly;GO:0006351:transcription, DNA-templated;GO:0006355:regulation of transcription, DNA-templated;GO:0016568:chromatin modification;	GO:0005634:nucleus;	GO:0003677:DNA binding;GO:0005515:protein binding;GO:0046872:metal ion binding;	K11765
ENSG00000166575	5898	652	6.8	772	8.15	756	7.81	464	4.74	324	3.5	282	3.15	253	2.76	493.001	-1.10948	0.162542	-6.82581	8.743e-12	3.92797e-10	Down	11	86748886	87034800	+	TMEM135	transmembrane protein 135 [Source:HGNC Symbol%3BAcc:26167]	GO:0007031:peroxisome organization;	GO:0005777:peroxisome;GO:0016021:integral component of membrane;	-	K04613;K00272
ENSG00000143369	3360	23	0.42	12	0.22	14	0.25	19	0.34	61	1.16	71	1.39	86	1.65	41.1145	1.86736	0.273755	6.82128	9.02306e-12	4.03593e-10	Ups	1	150480538	150486265	+	ECM1	extracellular matrix protein 1 [Source:HGNC Symbol%3BAcc:3153]	GO:0001503:ossification;GO:0001525:angiogenesis;GO:0001938:positive regulation of endothelial cell proliferation;GO:0001960:negative regulation of cytokine-mediated signaling pathway;GO:0002828:regulation of type 2 immune response;GO:0006357:regulation of transcription from RNA polymerase II promoter;GO:0006954:inflammatory response;GO:0007165:signal transduction;GO:0010466:negative regulation of…	GO:0005578:proteinaceous extracellular matrix;GO:0005615:extracellular space;GO:0031012:extracellular matrix;	GO:0002020:protease binding;GO:0004871:signal transducer activity;GO:0005134:interleukin-2 receptor binding;GO:0005515:protein binding;GO:0008022:protein C-terminus binding;GO:0019899:enzyme binding;GO:0043236:laminin binding;	-
ENSG00000166326	3295	252	4.71	223	4.21	315	5.82	387	7.08	123	2.38	116	2.32	61	1.19	207.01	-1.40642	0.206656	-6.80563	1.00608e-11	4.48035e-10	Down	11	35684353	35829775	+	TRIM44	tripartite motif containing 44 [Source:HGNC Symbol%3BAcc:19016]	-	GO:0005622:intracellular;	GO:0005515:protein binding;GO:0008270:zinc ion binding;	K12020
ENSG00000069956	5281	2115	24.64	2336	27.54	2370	27.33	1924	21.96	1280	15.43	1089	13.57	718	8.75	1663.67	-1.0084	0.148191	-6.80474	1.0123e-11	4.49822e-10	Down	15	52244303	52358462	+	MAPK6	mitogen-activated protein kinase 6 [Source:HGNC Symbol%3BAcc:6879]	GO:0006468:protein phosphorylation;GO:0007049:cell cycle;GO:0007165:signal transduction;	GO:0005634:nucleus;GO:0005737:cytoplasm;	GO:0004674:protein serine/threonine kinase activity;GO:0004707:MAP kinase activity;GO:0005515:protein binding;GO:0005524:ATP binding;GO:0019901:protein kinase binding;GO:0046982:protein heterodimerization activity;	K06855;K09228
ENSG00000071794	6024	1009	10.3	950	9.82	1023	10.34	645	6.45	480	5.07	382	4.17	380	4.06	684.682	-1.03883	0.152722	-6.8021	1.03103e-11	4.56148e-10	Down	3	148747914	148804341	-	HLTF	helicase-like transcription factor [Source:HGNC Symbol%3BAcc:11099]	GO:0006351:transcription, DNA-templated;GO:0006355:regulation of transcription, DNA-templated;GO:0006357:regulation of transcription from RNA polymerase II promoter;GO:0016567:protein ubiquitination;GO:0016568:chromatin modification;	GO:0005634:nucleus;GO:0005654:nucleoplasm;GO:0005730:nucleolus;GO:0005737:cytoplasm;	GO:0003677:DNA binding;GO:0004386:helicase activity;GO:0005515:protein binding;GO:0005524:ATP binding;GO:0008270:zinc ion binding;GO:0016874:ligase activity;GO:0016887:ATPase activity;	K15711
ENSG00000169174	5163	4759	56.71	5219	62.93	5125	60.45	6324	73.82	2558	31.53	1780	22.68	2835	35.34	4034.39	-1.06206	0.156336	-6.79346	1.09479e-11	4.80172e-10	Down	1	55505221	55530525	+	PCSK9	proprotein convertase subtilisin/kexin type 9 [Source:HGNC Symbol%3BAcc:20001]	GO:0001822:kidney development;GO:0001889:liver development;GO:0001920:negative regulation of receptor recycling;GO:0002092:positive regulation of receptor internalization;GO:0006508:proteolysis;GO:0006641:triglyceride metabolic process;GO:0006644:phospholipid metabolic process;GO:0006915:apoptotic process;GO:0007041:lysosomal transport;GO:0008203:cholesterol metabolic process;GO:0009267:cellular …	GO:0005615:extracellular space;GO:0005737:cytoplasm;GO:0005764:lysosome;GO:0005769:early endosome;GO:0005770:late endosome;GO:0005783:endoplasmic reticulum;GO:0005791:rough endoplasmic reticulum;GO:0005794:Golgi apparatus;GO:0009986:cell surface;GO:0031232:extrinsic component of external side of plasma membrane;GO:0048471:perinuclear region of cytoplasm;	GO:0004252:serine-type endopeptidase activity;GO:0005515:protein binding;GO:0019871:sodium channel inhibitor activity;GO:0030169:low-density lipoprotein particle binding;GO:0034185:apolipoprotein binding;GO:0034189:very-low-density lipoprotein particle binding;GO:0034190:apolipoprotein receptor binding;GO:0042802:identical protein binding;GO:0043621:protein self-association;GO:0050750:low-density…	K13050
ENSG00000066557	2884	521	11.11	566	12.22	555	11.72	430	8.99	265	5.85	278	6.34	185	4.13	393.793	-1.01167	0.148954	-6.79182	1.10728e-11	4.84601e-10	Down	1	70610488	70671303	-	LRRC40	leucine rich repeat containing 40 [Source:HGNC Symbol%3BAcc:26004]	-	-	-	-
ENSG00000135842	8372	406	2.98	752	5.59	514	3.74	492	3.54	194	1.47	256	2.01	139	1.07	387.981	-1.33553	0.19674	-6.78832	1.13449e-11	4.94379e-10	Down	1	184759858	184943682	-	FAM129A	family with sequence similarity 129%2C member A [Source:HGNC Symbol%3BAcc:16784]	GO:0001933:negative regulation of protein phosphorylation;GO:0001934:positive regulation of protein phosphorylation;GO:0034976:response to endoplasmic reticulum stress;GO:0045727:positive regulation of translation;	GO:0005634:nucleus;GO:0005730:nucleolus;GO:0005737:cytoplasm;GO:0005886:plasma membrane;	GO:0003674:molecular_function;	K12022;K09228
ENSG00000128591	9280	348	2.31	184	1.23	239	1.57	167	1.08	1349	9.25	1700	12.05	745	5.17	673.174	2.05894	0.303424	6.78567	1.15546e-11	5.0244e-10	Ups	7	128470431	128499328	+	FLNC	filamin C%2C gamma [Source:HGNC Symbol%3BAcc:3756]	GO:0034329:cell junction assembly;GO:0048747:muscle fiber development;	GO:0005737:cytoplasm;GO:0005829:cytosol;GO:0005856:cytoskeleton;GO:0005886:plasma membrane;GO:0016528:sarcoplasm;GO:0030018:Z disc;GO:0042383:sarcolemma;GO:0043034:costamere;	GO:0003779:actin binding;GO:0005515:protein binding;GO:0008092:cytoskeletal protein binding;GO:0030506:ankyrin binding;	K04437
ENSG00000009724	4251	104	1.51	117	1.71	104	1.49	125	1.77	210	3.14	269	4.16	351	5.31	183.668	1.27883	0.188555	6.78224	1.18328e-11	5.13439e-10	Ups	1	11086580	11107290	-	MASP2	mannan-binding lectin serine peptidase 2 [Source:HGNC Symbol%3BAcc:6902]	GO:0001867:complement activation, lectin pathway;GO:0006508:proteolysis;GO:0006956:complement activation;GO:0006958:complement activation, classical pathway;GO:0045087:innate immune response;	GO:0005576:extracellular region;	GO:0004252:serine-type endopeptidase activity;GO:0005509:calcium ion binding;GO:0005515:protein binding;GO:0008233:peptidase activity;GO:0048306:calcium-dependent protein binding;	K03993
ENSG00000138356	5552	174	1.93	176	1.97	199	2.18	128	1.39	337	3.86	390	4.62	323	3.74	245.937	1.05639	0.155823	6.77939	1.20682e-11	5.22535e-10	Ups	2	201450591	201541787	+	AOX1	aldehyde oxidase 1 [Source:HGNC Symbol%3BAcc:553]	GO:0006766:vitamin metabolic process;GO:0006767:water-soluble vitamin metabolic process;GO:0006954:inflammatory response;GO:0042816:vitamin B6 metabolic process;GO:0044281:small molecule metabolic process;GO:0072593:reactive oxygen species metabolic process;	GO:0005737:cytoplasm;GO:0005829:cytosol;	GO:0004031:aldehyde oxidase activity;GO:0004854:xanthine dehydrogenase activity;GO:0005506:iron ion binding;GO:0008762:UDP-N-acetylmuramate dehydrogenase activity;GO:0009055:electron carrier activity;GO:0016491:oxidoreductase activity;GO:0043546:molybdopterin cofactor binding;GO:0046872:metal ion binding;GO:0050660:flavin adenine dinucleotide binding;GO:0051287:NAD binding;GO:0051537:2 iron, 2 su…	K00157
ENSG00000228544	2386	423	10.91	344	8.98	380	9.7	317	8.01	194	5.17	179	4.94	127	3.43	275.722	-1.04481	0.154199	-6.77576	1.23758e-11	5.34713e-10	Down	9	139698379	139703300	-	CCDC183-AS1	CCDC183 antisense RNA 1 [Source:HGNC Symbol%3BAcc:44105]	-	-	-	-
ENSG00000076706	7420	129	1.07	108	0.91	88	0.72	120	0.97	287	2.46	309	2.74	192	1.67	175.258	1.21715	0.179935	6.76437	1.33887e-11	5.73595e-10	Ups	11	119179241	119192231	-	MCAM	melanoma cell adhesion molecule [Source:HGNC Symbol%3BAcc:6934]	GO:0003094:glomerular filtration;GO:0007155:cell adhesion;GO:0009653:anatomical structure morphogenesis;GO:0061042:vascular wound healing;	GO:0005886:plasma membrane;GO:0009897:external side of plasma membrane;GO:0016021:integral component of membrane;	-	K06534
ENSG00000162909	8792	201	1.41	247	1.75	185	1.28	148	1.01	446	3.23	428	3.2	369	2.7	288.497	1.0855	0.161095	6.73827	1.60286e-11	6.82376e-10	Ups	1	223889295	223963720	+	CAPN2	calpain 2%2C (m/II) large subunit [Source:HGNC Symbol%3BAcc:1479]	GO:0001666:response to hypoxia;GO:0001824:blastocyst development;GO:0006508:proteolysis;GO:0007520:myoblast fusion;GO:0016540:protein autoprocessing;	GO:0000785:chromatin;GO:0005622:intracellular;GO:0005634:nucleus;GO:0005737:cytoplasm;GO:0005886:plasma membrane;	GO:0004198:calcium-dependent cysteine-type endopeptidase activity;GO:0005509:calcium ion binding;GO:0005515:protein binding;GO:0008092:cytoskeletal protein binding;GO:0008234:cysteine-type peptidase activity;GO:0046982:protein heterodimerization activity;	K03853
ENSG00000232533	648	25	2.37	22	2.11	33	3.1	14	1.3	76	7.46	85	8.63	110	10.92	52.4817	1.76281	0.261818	6.73296	1.66248e-11	7.03333e-10	Ups	7	143076785	143077588	-	AC093673.5	-	-	-	-	-
ENSG00000163293	5981	268	2.76	396	4.12	431	4.39	276	2.78	153	1.63	138	1.52	105	1.13	248.6	-1.25612	0.186736	-6.72671	1.73537e-11	7.266e-10	Down	4	47916159	48042188	+	NIPAL1	NIPA-like domain containing 1 [Source:HGNC Symbol%3BAcc:27194]	-	GO:0016020:membrane;GO:0016021:integral component of membrane;	GO:0015095:magnesium ion transmembrane transporter activity;	K02927;K15683
ENSG00000239474	2620	3	0.07	0	0	1	0.02	1	0.02	23	0.56	33	0.83	22	0.54	11.9191	2.58886	0.385513	6.71536	1.87604e-11	7.79073e-10	Ups	2	170366212	170382772	+	KLHL41	kelch-like family member 41 [Source:HGNC Symbol%3BAcc:16905]	GO:0006941:striated muscle contraction;GO:0016567:protein ubiquitination;GO:0030239:myofibril assembly;GO:0031275:regulation of lateral pseudopodium assembly;GO:0035914:skeletal muscle cell differentiation;GO:0045661:regulation of myoblast differentiation;GO:2000291:regulation of myoblast proliferation;GO:2001014:regulation of skeletal muscle cell differentiation;	GO:0001726:ruffle;GO:0005634:nucleus;GO:0005730:nucleolus;GO:0005737:cytoplasm;GO:0005813:centrosome;GO:0005856:cytoskeleton;GO:0005886:plasma membrane;GO:0031143:pseudopodium;GO:0031430:M band;GO:0031463:Cul3-RING ubiquitin ligase complex;	GO:0005515:protein binding;	K10473
ENSG00000010438	1614	202	7.7	224	8.64	217	8.19	328	12.25	477	18.81	518	21.11	709	28.27	383.593	1.21707	0.181302	6.71298	1.90692e-11	7.88014e-10	Ups	9	33750515	33799230	+	PRSS3	protease%2C serine%2C 3 [Source:HGNC Symbol%3BAcc:9486]	GO:0006508:proteolysis;GO:0006766:vitamin metabolic process;GO:0006767:water-soluble vitamin metabolic process;GO:0007586:digestion;GO:0009235:cobalamin metabolic process;GO:0031638:zymogen activation;GO:0043542:endothelial cell migration;GO:0044281:small molecule metabolic process;GO:0045087:innate immune response;	GO:0005576:extracellular region;GO:0005615:extracellular space;	GO:0004252:serine-type endopeptidase activity;GO:0005509:calcium ion binding;GO:0005515:protein binding;GO:0008236:serine-type peptidase activity;	K01312
ENSG00000185818	5871	150	1.57	169	1.79	156	1.62	263	2.7	365	3.96	653	7.32	424	4.65	310.917	1.3345	0.1988	6.7128	1.90921e-11	7.88014e-10	Ups	4	2061239	2070816	+	NAT8L	N-acetyltransferase 8-like (GCN5-related%2C putative) [Source:HGNC Symbol%3BAcc:26742]	GO:0051586:positive regulation of dopamine uptake involved in synaptic transmission;	GO:0005737:cytoplasm;GO:0016021:integral component of membrane;GO:0030867:rough endoplasmic reticulum membrane;GO:0031966:mitochondrial membrane;	GO:0017188:aspartate N-acetyltransferase activity;	K18309
ENSG00000074590	7008	1903	16.71	1671	14.84	2009	17.46	2415	20.77	1101	10	854	8.02	496	4.55	1465.95	-1.18657	0.176989	-6.70421	2.02493e-11	8.34082e-10	Down	12	106457118	106533811	-	NUAK1	NUAK family%2C SNF1-like kinase%2C 1 [Source:HGNC Symbol%3BAcc:14311]	GO:0006974:cellular response to DNA damage stimulus;GO:0007155:cell adhesion;GO:0030155:regulation of cell adhesion;GO:0035507:regulation of myosin-light-chain-phosphatase activity;GO:0042127:regulation of cell proliferation;GO:2000772:regulation of cellular senescence;	GO:0005634:nucleus;GO:0005737:cytoplasm;	GO:0002039:p53 binding;GO:0004674:protein serine/threonine kinase activity;GO:0005515:protein binding;GO:0005524:ATP binding;GO:0016772:transferase activity, transferring phosphorus-containing groups;GO:0046872:metal ion binding;	K08800
ENSG00000080298	11037	177	0.99	199	1.12	212	1.17	201	1.1	92	0.53	84	0.5	71	0.41	145.734	-1.15361	0.172091	-6.70346	2.0354e-11	8.36697e-10	Down	9	3218297	3526004	-	RFX3	regulatory factor X%2C 3 (influences HLA class II expression) [Source:HGNC Symbol%3BAcc:9984]	GO:0006351:transcription, DNA-templated;GO:0006355:regulation of transcription, DNA-templated;GO:0031018:endocrine pancreas development;GO:0042384:cilium assembly;GO:0045892:negative regulation of transcription, DNA-templated;GO:0045893:positive regulation of transcription, DNA-templated;GO:0045944:positive regulation of transcription from RNA polymerase II promoter;GO:0048469:cell maturation;GO:…	GO:0000790:nuclear chromatin;GO:0005634:nucleus;GO:0005667:transcription factor complex;	GO:0003677:DNA binding;GO:0003700:sequence-specific DNA binding transcription factor activity;GO:0003705:RNA polymerase II distal enhancer sequence-specific DNA binding transcription factor activity;GO:0005515:protein binding;GO:0044212:transcription regulatory region DNA binding;	K09173
ENSG00000101162	3496	96	1.69	111	1.98	112	1.95	179	3.09	45	0.82	30	0.56	16	0.29	82.5929	-1.75296	0.261637	-6.69996	2.08483e-11	8.55287e-10	Down	20	57594309	57601709	+	TUBB1	tubulin%2C beta 1 class VI [Source:HGNC Symbol%3BAcc:16257]	GO:0006457:protein folding;GO:0044267:cellular protein metabolic process;GO:0051084:'de novo' posttranslational protein folding;GO:0051225:spindle assembly;GO:0051258:protein polymerization;	GO:0005737:cytoplasm;GO:0005874:microtubule;GO:0005886:plasma membrane;GO:0015630:microtubule cytoskeleton;	GO:0003924:GTPase activity;GO:0005200:structural constituent of cytoskeleton;GO:0005525:GTP binding;	K07375
ENSG00000165066	3079	43	0.86	26	0.53	35	0.69	32	0.63	122	2.52	91	1.94	101	2.11	64.2974	1.52934	0.228907	6.68106	2.37224e-11	9.69279e-10	Ups	8	41502697	41508855	-	NKX6-3	NK6 homeobox 3 [Source:HGNC Symbol%3BAcc:26328]	GO:0006351:transcription, DNA-templated;	GO:0005634:nucleus;	GO:0000976:transcription regulatory region sequence-specific DNA binding;GO:0003700:sequence-specific DNA binding transcription factor activity;	K09351
ENSG00000248746	3517	38	0.66	13	0.23	22	0.38	58	0.99	142	2.57	171	3.2	107	1.96	78.5799	1.85168	0.277301	6.67752	2.43026e-11	9.89004e-10	Ups	11	66313866	66330800	+	ACTN3	actinin%2C alpha 3 (gene/pseudogene) [Source:HGNC Symbol%3BAcc:165]	GO:0030049:muscle filament sliding;GO:0042981:regulation of apoptotic process;GO:0048041:focal adhesion assembly;GO:0051017:actin filament bundle assembly;GO:0051764:actin crosslink formation;	GO:0005829:cytosol;GO:0005884:actin filament;GO:0005925:focal adhesion;GO:0031143:pseudopodium;	GO:0003779:actin binding;GO:0005178:integrin binding;GO:0005509:calcium ion binding;GO:0005515:protein binding;GO:0008307:structural constituent of muscle;GO:0042803:protein homodimerization activity;	K05699
ENSG00000167994	3006	136	2.78	152	3.15	130	2.63	124	2.49	318	6.73	331	7.24	220	4.71	200.643	1.09116	0.16408	6.65013	2.9284e-11	1.17757e-09	Ups	11	61664773	61687741	-	RAB3IL1	RAB3A interacting protein (rabin3)-like 1 [Source:HGNC Symbol%3BAcc:9780]	GO:0015031:protein transport;	-	GO:0005515:protein binding;GO:0017112:Rab guanyl-nucleotide exchange factor activity;	K16779
ENSG00000183807	1033	32	1.91	20	1.21	34	2	31	1.81	80	4.93	171	10.89	85	5.3	64.5153	1.74468	0.262772	6.63952	3.14714e-11	1.26053e-09	Ups	6	117073363	117086886	-	FAM162B	family with sequence similarity 162%2C member B [Source:HGNC Symbol%3BAcc:21549]	-	GO:0016021:integral component of membrane;	-	-
ENSG00000128585	12878	714	3.41	709	3.43	710	3.36	478	2.24	325	1.61	340	1.74	242	1.21	494.546	-1.02282	0.154205	-6.63291	3.29137e-11	1.30543e-09	Down	7	130794855	131181395	+	MKLN1	muskelin 1%2C intracellular mediator containing kelch motifs [Source:HGNC Symbol%3BAcc:7109]	GO:0007165:signal transduction;	GO:0005737:cytoplasm;	-	K04372
ENSG00000183386	2004	128	3.93	111	3.45	100	3.04	127	3.82	269	8.54	232	7.62	226	7.26	169.983	1.06266	0.160231	6.63201	3.31156e-11	1.31087e-09	Ups	1	38462442	38471278	-	FHL3	four and a half LIM domains 3 [Source:HGNC Symbol%3BAcc:3704]	GO:0007517:muscle organ development;GO:0030036:actin cytoskeleton organization;	GO:0001725:stress fiber;GO:0005634:nucleus;GO:0030018:Z disc;	GO:0003779:actin binding;GO:0008270:zinc ion binding;	-
ENSG00000173486	1608	987	37.76	771	29.85	833	31.55	833	31.22	1311	51.89	1658	67.83	2125	85.05	1217.88	1.01252	0.152766	6.62791	3.4047e-11	1.34414e-09	Ups	11	64008475	64011604	+	FKBP2	FK506 binding protein 2%2C 13kDa [Source:HGNC Symbol%3BAcc:3718]	GO:0000413:protein peptidyl-prolyl isomerization;GO:0006457:protein folding;GO:0018208:peptidyl-proline modification;	GO:0005783:endoplasmic reticulum;GO:0005789:endoplasmic reticulum membrane;GO:0016020:membrane;	GO:0003755:peptidyl-prolyl cis-trans isomerase activity;GO:0005515:protein binding;GO:0005528:FK506 binding;	K09569
ENSG00000251562	8708	738	5.21	483	3.45	646	4.52	370	2.56	1060	7.75	1596	12.06	1169	8.64	862.493	1.18017	0.178065	6.62773	3.40882e-11	1.34414e-09	Ups	11	65265233	65273940	+	MALAT1	metastasis associated lung adenocarcinoma transcript 1 (non-protein coding) [Source:HGNC Symbol%3BAcc:29665]	-	-	-	-
ENSG00000170959	13160	427	2	366	1.73	441	2.04	572	2.62	227	1.1	218	1.09	175	0.86	341.047	-1.03589	0.156366	-6.62473	3.47878e-11	1.36641e-09	Down	11	30851916	31391357	-	DCDC1	doublecortin domain containing 1 [Source:HGNC Symbol%3BAcc:20625]	GO:0035556:intracellular signal transduction;	-	-	K17985
ENSG00000116191	7422	478	3.96	573	4.81	495	4.06	358	2.91	254	2.18	190	1.68	172	1.49	354.721	-1.11304	0.168343	-6.61174	3.79822e-11	1.47766e-09	Down	1	178694300	178889238	+	RALGPS2	Ral GEF with PH domain and SH3 binding motif 2 [Source:HGNC Symbol%3BAcc:30279]	GO:0007264:small GTPase mediated signal transduction;	GO:0005622:intracellular;GO:0005737:cytoplasm;GO:0005886:plasma membrane;	GO:0005085:guanyl-nucleotide exchange factor activity;GO:0005543:phospholipid binding;	K15696
ENSG00000091039	9198	723	4.84	885	5.99	846	5.6	569	3.73	419	2.9	309	2.21	281	1.97	567.576	-1.07392	0.162427	-6.61174	3.79839e-11	1.47766e-09	Down	12	76745577	76953589	-	OSBPL8	oxysterol binding protein-like 8 [Source:HGNC Symbol%3BAcc:16396]	GO:0006869:lipid transport;GO:0010891:negative regulation of sequestering of triglyceride;GO:0045444:fat cell differentiation;	-	GO:0005543:phospholipid binding;GO:0015485:cholesterol binding;	-
ENSG00000151458	8794	451	3.16	395	2.8	428	2.96	480	3.29	220	1.59	238	1.78	127	0.93	328.326	-1.07745	0.162968	-6.6114	3.80705e-11	1.4782e-09	Down	4	125585207	125633887	-	ANKRD50	ankyrin repeat domain 50 [Source:HGNC Symbol%3BAcc:29223]	-	-	-	-
ENSG00000146414	17636	229	0.8	265	0.94	265	0.92	248	0.85	121	0.44	116	0.43	60	0.22	183.142	-1.23083	0.186565	-6.59735	4.18582e-11	1.60987e-09	Down	6	146185381	146285559	-	SHPRH	SNF2 histone linker PHD RING helicase%2C E3 ubiquitin protein ligase [Source:HGNC Symbol%3BAcc:19336]	GO:0006281:DNA repair;GO:0006334:nucleosome assembly;GO:0016567:protein ubiquitination;	GO:0000786:nucleosome;GO:0005634:nucleus;	GO:0003676:nucleic acid binding;GO:0003677:DNA binding;GO:0004386:helicase activity;GO:0005524:ATP binding;GO:0008270:zinc ion binding;GO:0016874:ligase activity;	K15710
ENSG00000162998	3162	83	1.61	45	0.89	36	0.69	48	0.91	279	5.62	172	3.58	115	2.34	110.605	1.67059	0.253232	6.59704	4.19442e-11	1.61013e-09	Ups	2	183698002	183731890	-	FRZB	frizzled-related protein [Source:HGNC Symbol%3BAcc:3959]	GO:0001501:skeletal system development;GO:0001944:vasculature development;GO:0007409:axonogenesis;GO:0007420:brain development;GO:0008285:negative regulation of cell proliferation;GO:0008406:gonad development;GO:0010721:negative regulation of cell development;GO:0014033:neural crest cell differentiation;GO:0016055:Wnt signaling pathway;GO:0030178:negative regulation of Wnt signaling pathway;GO:00…	GO:0005615:extracellular space;GO:0005737:cytoplasm;GO:0016020:membrane;GO:0032589:neuron projection membrane;	GO:0017147:Wnt-protein binding;GO:0030165:PDZ domain binding;GO:0042813:Wnt-activated receptor activity;	K02185
ENSG00000134709	6845	812	7.3	864	7.86	1018	9.06	596	5.25	408	3.79	399	3.83	351	3.3	625.791	-1.00242	0.152146	-6.58853	4.44216e-11	1.68927e-09	Down	1	60280458	60342050	+	HOOK1	hook microtubule-tethering protein 1 [Source:HGNC Symbol%3BAcc:19884]	GO:0007032:endosome organization;GO:0007040:lysosome organization;GO:0007275:multicellular organismal development;GO:0007286:spermatid development;GO:0008333:endosome to lysosome transport;GO:0015031:protein transport;GO:0045022:early endosome to late endosome transport;	GO:0005874:microtubule;GO:0030897:HOPS complex;GO:0070695:FHF complex;	GO:0003779:actin binding;GO:0005515:protein binding;GO:0008017:microtubule binding;GO:0042802:identical protein binding;	K16612
ENSG00000063180	2075	22	0.65	29	0.87	26	0.76	31	0.9	84	2.58	149	4.72	70	2.17	58.559	1.71351	0.260485	6.57816	4.76304e-11	1.79449e-09	Ups	19	49141199	49149569	-	CA11	carbonic anhydrase XI [Source:HGNC Symbol%3BAcc:1370]	-	GO:0005576:extracellular region;GO:0016323:basolateral plasma membrane;	GO:0004089:carbonate dehydratase activity;	-
ENSG00000090857	9148	815	5.48	898	6.11	816	5.43	988	6.51	440	3.06	496	3.57	258	1.81	662.294	-1.05802	0.160875	-6.57663	4.81224e-11	1.80967e-09	Down	16	70147529	70195203	+	PDPR	pyruvate dehydrogenase phosphatase regulatory subunit [Source:HGNC Symbol%3BAcc:30264]	GO:0006090:pyruvate metabolic process;GO:0006546:glycine catabolic process;GO:0010510:regulation of acetyl-CoA biosynthetic process from pyruvate;GO:0044237:cellular metabolic process;GO:0044281:small molecule metabolic process;	GO:0005737:cytoplasm;GO:0005739:mitochondrion;GO:0005759:mitochondrial matrix;	GO:0004047:aminomethyltransferase activity;GO:0016491:oxidoreductase activity;	K17509
ENSG00000196678	6761	386	3.51	404	3.72	429	3.86	283	2.52	186	1.75	179	1.74	145	1.38	282.955	-1.04956	0.159752	-6.56992	5.03421e-11	1.88616e-09	Down	16	20791515	20911671	-	ERI2	ERI1 exoribonuclease family member 2 [Source:HGNC Symbol%3BAcc:30541]	-	-	GO:0003676:nucleic acid binding;GO:0004527:exonuclease activity;GO:0008270:zinc ion binding;	K18417
ENSG00000197019	2114	106	3.08	97	2.86	109	3.14	151	4.3	303	9.12	211	6.57	351	10.69	190.427	1.29013	0.196494	6.56574	5.17736e-11	1.92911e-09	Ups	19	40927499	40931932	-	SERTAD1	SERTA domain containing 1 [Source:HGNC Symbol%3BAcc:17932]	GO:0000079:regulation of cyclin-dependent protein serine/threonine kinase activity;GO:0006351:transcription, DNA-templated;GO:0008284:positive regulation of cell proliferation;GO:0045893:positive regulation of transcription, DNA-templated;	-	GO:0005515:protein binding;	K12581
ENSG00000160678	3028	46	0.93	34	0.7	58	1.17	64	1.27	137	2.88	136	2.95	138	2.93	87.5778	1.38443	0.210941	6.56315	5.26842e-11	1.95945e-09	Ups	1	153600402	153604513	+	S100A1	S100 calcium binding protein A1 [Source:HGNC Symbol%3BAcc:10486]	GO:0000122:negative regulation of transcription from RNA polymerase II promoter;GO:0008016:regulation of heart contraction;GO:0035556:intracellular signal transduction;	GO:0005634:nucleus;GO:0016529:sarcoplasmic reticulum;GO:0043234:protein complex;	GO:0005509:calcium ion binding;GO:0005515:protein binding;GO:0042802:identical protein binding;GO:0042803:protein homodimerization activity;GO:0044548:S100 protein binding;GO:0051117:ATPase binding;	-
ENSG00000166439	7823	121	0.95	131	1.04	166	1.29	131	1.01	62	0.5	42	0.35	31	0.26	95.9499	-1.43571	0.219027	-6.55493	5.5667e-11	2.06283e-09	Down	11	74459913	74553458	+	RNF169	ring finger protein 169 [Source:HGNC Symbol%3BAcc:26961]	GO:0006974:cellular response to DNA damage stimulus;GO:0016567:protein ubiquitination;GO:2000780:negative regulation of double-strand break repair;	GO:0005634:nucleus;GO:0005654:nucleoplasm;GO:0035861:site of double-strand break;	GO:0008270:zinc ion binding;GO:0016874:ligase activity;GO:0031491:nucleosome binding;GO:0070530:K63-linked polyubiquitin binding;	-
ENSG00000197121	12761	352	1.7	325	1.59	395	1.89	240	1.13	163	0.81	131	0.68	128	0.65	243.643	-1.11388	0.170823	-6.52068	6.99899e-11	2.55627e-09	Down	2	197697728	197792520	-	PGAP1	post-GPI attachment to proteins 1 [Source:HGNC Symbol%3BAcc:25712]	GO:0006501:C-terminal protein lipidation;GO:0006505:GPI anchor metabolic process;GO:0006886:intracellular protein transport;GO:0007605:sensory perception of sound;GO:0009880:embryonic pattern specification;GO:0009948:anterior/posterior axis specification;GO:0015798:myo-inositol transport;GO:0016255:attachment of GPI anchor to protein;GO:0021871:forebrain regionalization;GO:0043687:post-translatio…	GO:0005783:endoplasmic reticulum;GO:0005789:endoplasmic reticulum membrane;GO:0016021:integral component of membrane;	GO:0004518:nuclease activity;GO:0016788:hydrolase activity, acting on ester bonds;GO:0042578:phosphoric ester hydrolase activity;	K05294
ENSG00000081026	8180	401	3.02	370	2.82	317	2.36	242	1.78	157	1.22	148	1.19	119	0.94	246.483	-1.1275	0.173208	-6.50951	7.53983e-11	2.71474e-09	Down	1	113933371	114228545	+	MAGI3	membrane associated guanylate kinase%2C WW and PDZ domain containing 3 [Source:HGNC Symbol%3BAcc:29647]	GO:0006915:apoptotic process;GO:0019048:modulation by virus of host morphology or physiology;GO:0035556:intracellular signal transduction;GO:0043507:positive regulation of JUN kinase activity;	GO:0005634:nucleus;GO:0005886:plasma membrane;GO:0005923:bicellular tight junction;GO:0016020:membrane;	GO:0004385:guanylate kinase activity;GO:0005109:frizzled binding;GO:0005515:protein binding;GO:0005524:ATP binding;	K06112
ENSG00000215440	7641	139	1.12	98	0.8	84	0.67	127	1	301	2.51	290	2.5	198	1.67	175.826	1.20726	0.185536	6.5069	7.67172e-11	2.75734e-09	Ups	20	57264187	57294294	+	NPEPL1	aminopeptidase-like 1 [Source:HGNC Symbol%3BAcc:16244]	GO:0006508:proteolysis;	GO:0005622:intracellular;GO:0005737:cytoplasm;	GO:0004177:aminopeptidase activity;GO:0008235:metalloexopeptidase activity;GO:0030145:manganese ion binding;	K09611
ENSG00000099625	4543	73	0.99	89	1.22	80	1.07	88	1.17	193	2.7	196	2.84	160	2.27	125.282	1.13761	0.175222	6.49239	8.44869e-11	3.02055e-09	Ups	19	1228286	1238026	-	C19orf26	chromosome 19 open reading frame 26 [Source:HGNC Symbol%3BAcc:28617]	-	-	-	-
ENSG00000115523	3051	22	0.44	19	0.39	21	0.42	17	0.34	0	0	0	0	0	0	11.002	-2.5791	0.39772	-6.48471	8.89039e-11	3.15624e-09	Down	2	85912298	85925977	+	GNLY	granulysin [Source:HGNC Symbol%3BAcc:4414]	GO:0006968:cellular defense response;GO:0031640:killing of cells of other organism;GO:0042742:defense response to bacterium;GO:0050832:defense response to fungus;	GO:0005615:extracellular space;	-	K03068
ENSG00000101000	1348	30	1.37	36	1.66	28	1.26	28	1.25	85	4.01	139	6.78	79	3.77	60.6116	1.58903	0.24506	6.48422	8.91896e-11	3.16086e-09	Ups	20	33759876	33765165	+	PROCR	protein C receptor%2C endothelial [Source:HGNC Symbol%3BAcc:9452]	GO:0006955:immune response;GO:0007596:blood coagulation;GO:0019882:antigen processing and presentation;GO:0050819:negative regulation of coagulation;	GO:0005813:centrosome;GO:0005887:integral component of plasma membrane;	GO:0004872:receptor activity;GO:0005515:protein binding;	K06557
ENSG00000118482	10378	1622	9.62	1610	9.66	1772	10.4	1164	6.76	853	5.23	790	5.01	512	3.17	1169.26	-1.01612	0.156774	-6.48145	9.08443e-11	3.21389e-09	Down	6	64345725	64489229	+	PHF3	PHD finger protein 3 [Source:HGNC Symbol%3BAcc:8921]	GO:0006351:transcription, DNA-templated;GO:0007275:multicellular organismal development;	GO:0005575:cellular_component;GO:0005634:nucleus;	GO:0003674:molecular_function;GO:0008270:zinc ion binding;	K19601
ENSG00000121753	7761	6	0.05	6	0.05	6	0.05	5	0.04	25	0.21	93	0.79	32	0.27	24.6701	2.29513	0.355004	6.46507	1.01253e-10	3.55735e-09	Ups	1	32192718	32230494	-	BAI2	brain-specific angiogenesis inhibitor 2 [Source:HGNC Symbol%3BAcc:944]	GO:0007186:G-protein coupled receptor signaling pathway;GO:0007218:neuropeptide signaling pathway;GO:0007422:peripheral nervous system development;GO:0016525:negative regulation of angiogenesis;	GO:0005886:plasma membrane;GO:0016021:integral component of membrane;	GO:0004930:G-protein coupled receptor activity;	K04597
ENSG00000119650	4172	131	1.93	105	1.57	123	1.8	148	2.14	231	3.52	278	4.38	274	4.23	183.994	1.05073	0.162623	6.46114	1.03916e-10	3.63831e-09	Ups	14	76368479	76550928	+	IFT43	intraflagellar transport 43 homolog (Chlamydomonas) [Source:HGNC Symbol%3BAcc:29669]	GO:0035721:intraciliary retrograde transport;GO:0060271:cilium morphogenesis;	GO:0005737:cytoplasm;GO:0005856:cytoskeleton;GO:0030991:intraciliary transport particle A;	-	K19675
ENSG00000040731	3660	83	1.4	70	1.19	144	2.4	73	1.2	31	0.54	17	0.31	9	0.16	59.582	-1.87998	0.291358	-6.45248	1.10036e-10	3.83935e-09	Down	5	24487209	24645087	-	CDH10	cadherin 10%2C type 2 (T2-cadherin) [Source:HGNC Symbol%3BAcc:1749]	GO:0007156:homophilic cell adhesion via plasma membrane adhesion molecules;GO:0016337:single organismal cell-cell adhesion;GO:0034329:cell junction assembly;GO:0034332:adherens junction organization;GO:0045216:cell-cell junction organization;	GO:0005886:plasma membrane;GO:0016021:integral component of membrane;	GO:0005509:calcium ion binding;	K06802
ENSG00000151834	11819	225	1.17	194	1.02	221	1.14	229	1.17	92	0.5	81	0.45	109	0.59	162.027	-1.09744	0.170091	-6.45209	1.10319e-10	3.84261e-09	Down	4	46250444	46477247	-	GABRA2	gamma-aminobutyric acid (GABA) A receptor%2C alpha 2 [Source:HGNC Symbol%3BAcc:4076]	GO:0001505:regulation of neurotransmitter levels;GO:0006811:ion transport;GO:0006821:chloride transport;GO:0006836:neurotransmitter transport;GO:0007214:gamma-aminobutyric acid signaling pathway;GO:0007268:synaptic transmission;GO:0034220:ion transmembrane transport;GO:0055085:transmembrane transport;	GO:0005886:plasma membrane;GO:0016021:integral component of membrane;GO:0030054:cell junction;GO:0030285:integral component of synaptic vesicle membrane;GO:0030424:axon;GO:0034707:chloride channel complex;GO:0045211:postsynaptic membrane;	GO:0004890:GABA-A receptor activity;GO:0005230:extracellular ligand-gated ion channel activity;GO:0005254:chloride channel activity;GO:0008503:benzodiazepine receptor activity;	K05175
ENSG00000125995	702	174	15.25	192	17.03	191	16.57	268	23.01	367	33.27	452	42.36	601	55.1	321.926	1.1888	0.184345	6.44878	1.12756e-10	3.92077e-09	Ups	20	34287194	34288906	+	ROMO1	reactive oxygen species modulator 1 [Source:HGNC Symbol%3BAcc:16185]	GO:0001302:replicative cell aging;GO:0008284:positive regulation of cell proliferation;GO:0034614:cellular response to reactive oxygen species;GO:0042742:defense response to bacterium;GO:2000379:positive regulation of reactive oxygen species metabolic process;	GO:0005739:mitochondrion;GO:0005743:mitochondrial inner membrane;GO:0016021:integral component of membrane;	GO:0003674:molecular_function;	-
ENSG00000108244	2902	30	0.64	54	1.16	49	1.03	46	0.96	113	2.48	123	2.79	156	3.46	82.0366	1.46202	0.22682	6.44571	1.15059e-10	3.98041e-09	Ups	17	39078948	39093886	-	KRT23	keratin 23 (histone deacetylase inducible) [Source:HGNC Symbol%3BAcc:6438]	-	GO:0005882:intermediate filament;	GO:0005198:structural molecule activity;	K07604
ENSG00000046604	6190	1038	10.32	1115	11.21	1097	10.79	1089	10.6	666	6.85	476	5.06	306	3.18	813.247	-1.07671	0.16721	-6.43924	1.20069e-10	4.13964e-09	Down	18	29078006	29128971	+	DSG2	desmoglein 2 [Source:HGNC Symbol%3BAcc:3049]	GO:0006915:apoptotic process;GO:0006921:cellular component disassembly involved in execution phase of apoptosis;GO:0007155:cell adhesion;GO:0007156:homophilic cell adhesion via plasma membrane adhesion molecules;GO:0086005:ventricular cardiac muscle cell action potential;GO:0086069:bundle of His cell to Purkinje myocyte communication;GO:0086091:regulation of heart rate by cardiac conduction;GO:00…	GO:0005886:plasma membrane;GO:0005911:cell-cell junction;GO:0016021:integral component of membrane;GO:0030057:desmosome;	GO:0005509:calcium ion binding;	K07597
ENSG00000152217	11151	262	1.45	306	1.71	364	1.99	331	1.79	170	0.97	131	0.77	85	0.49	231.663	-1.18309	0.183829	-6.43578	1.22838e-10	4.21364e-09	Down	18	42260138	42648475	+	SETBP1	SET binding protein 1 [Source:HGNC Symbol%3BAcc:15573]	-	GO:0005634:nucleus;	GO:0003677:DNA binding;	-
ENSG00000119227	3211	1014	19.43	860	16.67	1008	19.12	1414	26.54	611	12.11	464	9.51	402	8.06	811.566	-1.03241	0.1606	-6.42845	1.28912e-10	4.40711e-09	Down	3	196673214	196695931	-	PIGZ	phosphatidylinositol glycan anchor biosynthesis%2C class Z [Source:HGNC Symbol%3BAcc:30596]	GO:0006506:GPI anchor biosynthetic process;	GO:0005783:endoplasmic reticulum;GO:0005789:endoplasmic reticulum membrane;GO:0016021:integral component of membrane;	GO:0000026:alpha-1,2-mannosyltransferase activity;GO:0000030:mannosyltransferase activity;GO:0016757:transferase activity, transferring glycosyl groups;	K08098
ENSG00000204186	10282	310	1.85	257	1.56	261	1.55	205	1.2	129	0.8	115	0.74	94	0.59	192.532	-1.09252	0.170022	-6.42579	1.31185e-10	4.46974e-09	Down	2	207139387	207179148	+	ZDBF2	zinc finger%2C DBF-type containing 2 [Source:HGNC Symbol%3BAcc:29313]	-	-	GO:0003676:nucleic acid binding;GO:0008270:zinc ion binding;	K11447
ENSG00000117000	6246	560	5.52	468	4.66	650	6.34	473	4.56	314	3.2	249	2.62	186	1.92	407.071	-1.01595	0.158347	-6.41598	1.39924e-10	4.75158e-09	Down	1	40627045	40706593	+	RLF	rearranged L-myc fusion [Source:HGNC Symbol%3BAcc:10025]	GO:0006351:transcription, DNA-templated;GO:0006355:regulation of transcription, DNA-templated;GO:0009294:DNA mediated transformation;GO:0015074:DNA integration;GO:0045893:positive regulation of transcription, DNA-templated;GO:0045944:positive regulation of transcription from RNA polymerase II promoter;GO:0051276:chromosome organization;	GO:0005634:nucleus;	GO:0003677:DNA binding;GO:0005515:protein binding;GO:0008270:zinc ion binding;	-
ENSG00000078177	9835	546	3.42	624	3.95	633	3.92	308	1.89	234	1.51	206	1.38	185	1.21	384.687	-1.21535	0.190105	-6.39305	1.6261e-10	5.44904e-09	Down	4	40058446	40159872	+	N4BP2	NEDD4 binding protein 2 [Source:HGNC Symbol%3BAcc:29851]	-	GO:0005829:cytosol;	GO:0004519:endonuclease activity;GO:0005515:protein binding;GO:0005524:ATP binding;GO:0046404:ATP-dependent polydeoxyribonucleotide 5'-hydroxyl-kinase activity;	K15720
ENSG00000155980	6261	36	0.35	28	0.28	44	0.43	35	0.34	97	0.99	128	1.34	88	0.9	64.9778	1.45576	0.22778	6.39111	1.64685e-10	5.50042e-09	Ups	12	57943781	57980415	+	KIF5A	kinesin family member 5A [Source:HGNC Symbol%3BAcc:6323]	GO:0007018:microtubule-based movement;GO:0007268:synaptic transmission;GO:0007596:blood coagulation;GO:0008219:cell death;GO:0019886:antigen processing and presentation of exogenous peptide antigen via MHC class II;	GO:0005829:cytosol;GO:0005871:kinesin complex;GO:0005874:microtubule;GO:0016020:membrane;GO:0048471:perinuclear region of cytoplasm;	GO:0003774:motor activity;GO:0003777:microtubule motor activity;GO:0005515:protein binding;GO:0005524:ATP binding;GO:0008017:microtubule binding;	K10396
ENSG00000124374	6279	244	2.39	269	2.67	268	2.6	210	2.02	117	1.19	85	0.89	117	1.2	184.565	-1.10872	0.17352	-6.38961	1.66308e-10	5.54551e-09	Down	2	71409869	71454213	-	PAIP2B	poly(A) binding protein interacting protein 2B [Source:HGNC Symbol%3BAcc:29200]	GO:0045947:negative regulation of translational initiation;	GO:0005737:cytoplasm;	GO:0000900:translation repressor activity, nucleic acid binding;GO:0005515:protein binding;	K12581
ENSG00000264112	5812	89	0.94	57	0.61	82	0.86	76	0.79	155	1.7	213	2.41	167	1.85	119.482	1.20922	0.189264	6.38906	1.66905e-10	5.5563e-09	Ups	17	56066400	56072211	-	RP11-159D12.2	-	-	-	-	-
ENSG00000229167	591	61	6.35	58	6.11	70	7.21	69	7.04	15	1.62	19	2.11	13	1.42	42.73	-1.72653	0.270382	-6.38551	1.70823e-10	5.66814e-09	Down	1	32037186	32041174	-	RP11-73M7.1	-	-	-	-	-
ENSG00000254598	1416	250	10.86	286	12.57	248	10.67	192	8.17	124	5.57	90	4.18	54	2.45	174.687	-1.30946	0.205492	-6.37229	1.86229e-10	6.1492e-09	Down	11	11373489	11374904	-	CSNK2A3	casein kinase 2%2C alpha 3 polypeptide [Source:HGNC Symbol%3BAcc:2458]	GO:0006468:protein phosphorylation;GO:0008284:positive regulation of cell proliferation;GO:0030307:positive regulation of cell growth;GO:0045732:positive regulation of protein catabolic process;	-	GO:0004674:protein serine/threonine kinase activity;GO:0005515:protein binding;GO:0005524:ATP binding;	K03097
ENSG00000250067	3683	82	1.37	59	1	78	1.29	71	1.16	126	2.18	242	4.32	203	3.55	122.994	1.34225	0.210871	6.36523	1.94993e-10	6.40731e-09	Ups	19	19627036	19648390	+	YJEFN3	YjeF N-terminal domain containing 3 [Source:HGNC Symbol%3BAcc:24785]	-	-	-	K11353
ENSG00000172428	2039	166	5.01	167	5.1	173	5.17	161	4.76	298	9.3	323	10.42	525	16.57	260.311	1.18888	0.187061	6.35557	2.07651e-10	6.80124e-09	Ups	2	241065980	241076224	-	MYEOV2	myeloma overexpressed 2 [Source:HGNC Symbol%3BAcc:21314]	-	-	-	-
ENSG00000084453	11637	374	1.98	367	1.96	368	1.93	373	1.93	170	0.93	130	0.73	209	1.16	280.763	-1.02303	0.161202	-6.34627	2.20597e-10	7.1446e-09	Down	12	21417534	21572528	-	SLCO1A2	solute carrier organic anion transporter family%2C member 1A2 [Source:HGNC Symbol%3BAcc:10956]	GO:0008206:bile acid metabolic process;GO:0015711:organic anion transport;GO:0015721:bile acid and bile salt transport;GO:0043252:sodium-independent organic anion transport;GO:0044281:small molecule metabolic process;GO:0055085:transmembrane transport;	GO:0005886:plasma membrane;GO:0016020:membrane;GO:0016021:integral component of membrane;	GO:0005215:transporter activity;GO:0008514:organic anion transmembrane transporter activity;	K03460
ENSG00000164292	8833	633	4.41	892	6.29	807	5.56	537	3.66	331	2.38	372	2.77	222	1.62	533.95	-1.11824	0.176347	-6.34114	2.28073e-10	7.36323e-09	Down	5	95049226	95160087	+	RHOBTB3	Rho-related BTB domain containing 3 [Source:HGNC Symbol%3BAcc:18757]	GO:0007264:small GTPase mediated signal transduction;GO:0042147:retrograde transport, endosome to Golgi;	GO:0005794:Golgi apparatus;	GO:0005515:protein binding;GO:0005524:ATP binding;GO:0005525:GTP binding;GO:0016887:ATPase activity;GO:0017137:Rab GTPase binding;	K07869
ENSG00000144747	7038	678	5.93	641	5.67	752	6.51	617	5.28	411	3.72	316	2.95	208	1.9	508.793	-1.02004	0.160882	-6.34031	2.29296e-10	7.39098e-09	Down	3	69068978	69101484	-	TMF1	TATA element modulatory factor 1 [Source:HGNC Symbol%3BAcc:11870]	GO:0001675:acrosome assembly;GO:0001819:positive regulation of cytokine production;GO:0006355:regulation of transcription, DNA-templated;GO:0006366:transcription from RNA polymerase II promoter;GO:0007289:spermatid nucleus differentiation;GO:0008584:male gonad development;GO:0010629:negative regulation of gene expression;GO:0030317:sperm motility;GO:0042742:defense response to bacterium;GO:006113…	GO:0000139:Golgi membrane;GO:0005634:nucleus;GO:0005794:Golgi apparatus;	GO:0003677:DNA binding;GO:0003712:transcription cofactor activity;GO:0005515:protein binding;	K17985
ENSG00000177200	16501	275	1.03	240	0.91	296	1.09	212	0.77	112	0.43	123	0.49	117	0.46	193.343	-1.02493	0.16179	-6.33495	2.37424e-10	7.64084e-09	Down	16	53088945	53363062	+	CHD9	chromodomain helicase DNA binding protein 9 [Source:HGNC Symbol%3BAcc:25701]	GO:0006351:transcription, DNA-templated;GO:0006355:regulation of transcription, DNA-templated;GO:0016568:chromatin modification;GO:0044255:cellular lipid metabolic process;GO:0044281:small molecule metabolic process;	GO:0005634:nucleus;GO:0005654:nucleoplasm;GO:0005737:cytoplasm;	GO:0003677:DNA binding;GO:0004386:helicase activity;GO:0005515:protein binding;GO:0005524:ATP binding;GO:0016817:hydrolase activity, acting on acid anhydrides;	K14438
ENSG00000024422	3923	36	0.56	24	0.38	26	0.4	17	0.26	90	1.46	149	2.5	61	1	57.2553	1.73454	0.273826	6.33445	2.38188e-10	7.64122e-09	Ups	19	48216600	48246391	+	EHD2	EH-domain containing 2 [Source:HGNC Symbol%3BAcc:3243]	GO:0006897:endocytosis;GO:0007596:blood coagulation;GO:0030866:cortical actin cytoskeleton organization;GO:0032456:endocytic recycling;GO:0072659:protein localization to plasma membrane;GO:1901741:positive regulation of myoblast fusion;GO:2001137:positive regulation of endocytic recycling;	GO:0005634:nucleus;GO:0005886:plasma membrane;GO:0010008:endosome membrane;GO:0048471:perinuclear region of cytoplasm;GO:0055038:recycling endosome membrane;	GO:0003676:nucleic acid binding;GO:0003924:GTPase activity;GO:0005509:calcium ion binding;GO:0005515:protein binding;GO:0005524:ATP binding;GO:0005525:GTP binding;GO:0019904:protein domain specific binding;	K12469;K15696
ENSG00000213096	7408	228	1.89	229	1.92	214	1.76	158	1.29	100	0.86	87	0.77	62	0.54	151.412	-1.19853	0.189358	-6.32942	2.46082e-10	7.8696e-09	Down	19	24216276	24312654	+	ZNF254	zinc finger protein 254 [Source:HGNC Symbol%3BAcc:13047]	GO:0000122:negative regulation of transcription from RNA polymerase II promoter;GO:0006351:transcription, DNA-templated;GO:0006355:regulation of transcription, DNA-templated;	GO:0005622:intracellular;GO:0005634:nucleus;	GO:0003676:nucleic acid binding;GO:0003677:DNA binding;GO:0046872:metal ion binding;	K09228
ENSG00000198121	4095	371	5.57	580	8.82	461	6.86	472	6.95	239	3.71	196	3.15	215	3.38	357.779	-1.027	0.162288	-6.32824	2.47978e-10	7.91776e-09	Down	9	113635543	113800981	-	LPAR1	lysophosphatidic acid receptor 1 [Source:HGNC Symbol%3BAcc:3166]	GO:0000187:activation of MAPK activity;GO:0007186:G-protein coupled receptor signaling pathway;GO:0007202:activation of phospholipase C activity;GO:0007204:positive regulation of cytosolic calcium ion concentration;GO:0010977:negative regulation of neuron projection development;GO:0032060:bleb assembly;GO:0035025:positive regulation of Rho protein signal transduction;GO:0042552:myelination;GO:004…	GO:0005737:cytoplasm;GO:0005886:plasma membrane;GO:0005887:integral component of plasma membrane;GO:0009986:cell surface;GO:0016021:integral component of membrane;GO:0030139:endocytic vesicle;GO:0043197:dendritic spine;GO:0043198:dendritic shaft;	GO:0001965:G-protein alpha-subunit binding;GO:0004930:G-protein coupled receptor activity;GO:0005515:protein binding;GO:0005543:phospholipid binding;GO:0030165:PDZ domain binding;GO:0070915:lysophosphatidic acid receptor activity;	K04289
ENSG00000080293	2900	85	1.8	86	1.85	114	2.39	102	2.12	26	0.57	40	0.91	21	0.47	66.439	-1.52157	0.240525	-6.32601	2.51574e-10	8.00738e-09	Down	2	120197419	120282070	-	SCTR	secretin receptor [Source:HGNC Symbol%3BAcc:10608]	GO:0007186:G-protein coupled receptor signaling pathway;GO:0007586:digestion;GO:0007588:excretion;	GO:0005881:cytoplasmic microtubule;GO:0005886:plasma membrane;GO:0005887:integral component of plasma membrane;	GO:0015055:secretin receptor activity;	K04588
ENSG00000068079	1973	92	2.87	65	2.05	130	4.01	101	3.09	335	10.81	188	6.27	235	7.67	163.495	1.33143	0.21055	6.32357	2.5559e-10	8.09714e-09	Ups	17	41158742	41166473	+	IFI35	interferon-induced protein 35 [Source:HGNC Symbol%3BAcc:5399]	GO:0006955:immune response;GO:0009615:response to virus;GO:0019221:cytokine-mediated signaling pathway;GO:0060337:type I interferon signaling pathway;	GO:0005634:nucleus;GO:0005829:cytosol;	GO:0005515:protein binding;	K09228
ENSG00000178502	2383	50	1.29	64	1.67	56	1.43	53	1.34	15	0.4	13	0.36	7	0.19	36.1802	-1.85114	0.292822	-6.32171	2.58676e-10	8.18215e-09	Down	17	40009797	40021684	-	KLHL11	kelch-like family member 11 [Source:HGNC Symbol%3BAcc:19008]	-	-	-	K10449
ENSG00000229807	19931	2051	6.33	1780	5.56	1584	4.84	1803	5.45	293	0.94	515	1.7	153	0.49	1143.12	-1.98804	0.314515	-6.32095	2.59953e-10	8.20974e-09	Down	X	73040486	73072588	-	XIST	X inactive specific transcript (non-protein coding) [Source:HGNC Symbol%3BAcc:12810]	-	-	-	-
ENSG00000135046	4561	16	0.22	18	0.25	9	0.12	16	0.21	52	0.73	67	0.97	63	0.89	34.5948	1.78816	0.282948	6.31976	2.61968e-10	8.26053e-09	Ups	9	75766673	75785309	+	ANXA1	annexin A1 [Source:HGNC Symbol%3BAcc:533]	GO:0001780:neutrophil homeostasis;GO:0002674:negative regulation of acute inflammatory response;GO:0006928:movement of cell or subcellular component;GO:0006954:inflammatory response;GO:0007049:cell cycle;GO:0007165:signal transduction;GO:0007166:cell surface receptor signaling pathway;GO:0010165:response to X-ray;GO:0018149:peptide cross-linking;GO:0030073:insulin secretion;GO:0030216:keratinocyt…	GO:0001533:cornified envelope;GO:0005576:extracellular region;GO:0005615:extracellular space;GO:0005634:nucleus;GO:0005737:cytoplasm;GO:0005886:plasma membrane;GO:0005929:cilium;GO:0016323:basolateral plasma membrane;GO:0031966:mitochondrial membrane;GO:0042383:sarcolemma;GO:0043234:protein complex;GO:0070062:extracellular exosome;	GO:0004859:phospholipase inhibitor activity;GO:0005102:receptor binding;GO:0005198:structural molecule activity;GO:0005509:calcium ion binding;GO:0005515:protein binding;GO:0005543:phospholipid binding;GO:0005544:calcium-dependent phospholipid binding;GO:0019834:phospholipase A2 inhibitor activity;GO:0030674:protein binding, bridging;GO:0042803:protein homodimerization activity;	K17091
ENSG00000163322	6042	159	1.62	157	1.62	161	1.62	142	1.42	81	0.85	46	0.5	39	0.42	110.176	-1.33018	0.210621	-6.31552	2.6926e-10	8.47729e-09	Down	4	84382092	84444501	-	FAM175A	family with sequence similarity 175%2C member A [Source:HGNC Symbol%3BAcc:25829]	GO:0006302:double-strand break repair;GO:0010212:response to ionizing radiation;GO:0016568:chromatin modification;GO:0031572:G2 DNA damage checkpoint;GO:0045739:positive regulation of DNA repair;	GO:0005634:nucleus;GO:0070531:BRCA1-A complex;	GO:0005515:protein binding;GO:0031593:polyubiquitin binding;	K02963;K04372;K04613;K17985
ENSG00000189308	6768	564	5.13	578	5.32	592	5.33	511	4.55	355	3.34	214	2.08	182	1.73	421.126	-1.06767	0.169131	-6.31268	2.7424e-10	8.60741e-09	Down	4	83831126	83934079	-	LIN54	lin-54 homolog (C. elegans) [Source:HGNC Symbol%3BAcc:25397]	GO:0000278:mitotic cell cycle;GO:0006351:transcription, DNA-templated;GO:0006355:regulation of transcription, DNA-templated;	GO:0005654:nucleoplasm;	GO:0003677:DNA binding;	K17985
ENSG00000116991	7641	100	0.81	95	0.77	93	0.74	84	0.66	165	1.37	247	2.13	203	1.71	140.754	1.13039	0.17924	6.30659	2.85251e-10	8.91166e-09	Ups	1	232533711	232697304	-	SIPA1L2	signal-induced proliferation-associated 1 like 2 [Source:HGNC Symbol%3BAcc:23800]	GO:0051056:regulation of small GTPase mediated signal transduction;	-	GO:0005096:GTPase activator activity;	K17702
ENSG00000101460	1762	52	1.82	61	2.16	46	1.59	58	1.98	106	3.83	187	6.98	147	5.37	93.928	1.36817	0.217076	6.3027	2.92498e-10	9.12406e-09	Ups	20	33134658	33148149	+	MAP1LC3A	microtubule-associated protein 1 light chain 3 alpha [Source:HGNC Symbol%3BAcc:6838]	GO:0000045:autophagosome assembly;GO:0000422:mitochondrion degradation;	GO:0000421:autophagosome membrane;GO:0005770:late endosome;GO:0005776:autophagosome;GO:0005829:cytosol;GO:0005874:microtubule;GO:0012505:endomembrane system;GO:0031090:organelle membrane;GO:0031410:cytoplasmic vesicle;	GO:0005515:protein binding;GO:0005543:phospholipid binding;GO:0008429:phosphatidylethanolamine binding;	K10435
ENSG00000198517	4458	118	1.63	72	1.01	136	1.86	133	1.8	275	3.93	285	4.21	218	3.15	175.879	1.16051	0.184205	6.30008	2.97493e-10	9.26564e-09	Ups	7	1570350	1582679	+	MAFK	v-maf avian musculoaponeurotic fibrosarcoma oncogene homolog K [Source:HGNC Symbol%3BAcc:6782]	GO:0006351:transcription, DNA-templated;GO:0007596:blood coagulation;	GO:0005654:nucleoplasm;	GO:0003700:sequence-specific DNA binding transcription factor activity;GO:0043565:sequence-specific DNA binding;	K09037
ENSG00000117115	6002	478	4.9	804	8.34	555	5.63	899	9.03	253	2.68	345	3.78	200	2.14	498.093	-1.24034	0.197053	-6.29444	3.08517e-10	9.56498e-09	Down	1	17393256	17445948	-	PADI2	peptidyl arginine deiminase%2C type II [Source:HGNC Symbol%3BAcc:18341]	GO:0006464:cellular protein modification process;GO:0018101:protein citrullination;	GO:0005737:cytoplasm;	GO:0004668:protein-arginine deiminase activity;GO:0005509:calcium ion binding;	K01481
ENSG00000179965	4128	82	1.22	73	1.1	81	1.19	99	1.45	173	2.67	175	2.79	213	3.32	128.128	1.15003	0.182844	6.28971	3.18053e-10	9.81968e-09	Ups	16	30418618	30440920	+	ZNF771	zinc finger protein 771 [Source:HGNC Symbol%3BAcc:29653]	GO:0006351:transcription, DNA-templated;GO:0006355:regulation of transcription, DNA-templated;	GO:0005634:nucleus;	GO:0003677:DNA binding;GO:0046872:metal ion binding;	K12581;K09228;K11504;K16904
ENSG00000225031	1813	127	4.31	189	6.49	163	5.48	223	7.41	81	2.84	52	1.89	34	1.21	122.181	-1.4662	0.233616	-6.27612	3.47135e-10	1.05213e-08	Down	X	110862905	110864717	-	EIF4BP7	eukaryotic translation initiation factor 4B pseudogene 7 [Source:HGNC Symbol%3BAcc:37940]	-	-	-	K03258
ENSG00000106605	1819	41	1.39	28	0.96	31	1.04	71	2.35	118	4.13	155	5.61	133	4.71	82.5108	1.53855	0.245306	6.27195	3.56549e-10	1.07628e-08	Ups	7	43798279	43846939	+	BLVRA	biliverdin reductase A [Source:HGNC Symbol%3BAcc:1062]	GO:0006778:porphyrin-containing compound metabolic process;GO:0042167:heme catabolic process;GO:0044281:small molecule metabolic process;GO:0055114:oxidation-reduction process;	GO:0005829:cytosol;	GO:0004074:biliverdin reductase activity;GO:0008270:zinc ion binding;	K00214
ENSG00000113249	2151	1536	43.93	1907	55.2	1843	52.18	1833	51.36	403	11.92	324	9.91	112	3.35	1114.14	-2.06442	0.32917	-6.27159	3.57383e-10	1.07676e-08	Down	5	156456424	156486130	-	HAVCR1	hepatitis A virus cellular receptor 1 [Source:HGNC Symbol%3BAcc:17866]	GO:0019048:modulation by virus of host morphology or physiology;	GO:0016021:integral component of membrane;	GO:0001618:virus receptor activity;	K04613;K09228
ENSG00000147168	2760	26	0.58	27	0.61	37	0.82	23	0.5	155	3.57	83	1.98	68	1.59	59.7002	1.66015	0.26668	6.22524	4.80817e-10	1.40085e-08	Ups	X	70327254	70331958	-	IL2RG	interleukin 2 receptor%2C gamma [Source:HGNC Symbol%3BAcc:6010]	GO:0006955:immune response;GO:0007165:signal transduction;GO:0019048:modulation by virus of host morphology or physiology;GO:0035771:interleukin-4-mediated signaling pathway;GO:0038110:interleukin-2-mediated signaling pathway;GO:0038111:interleukin-7-mediated signaling pathway;	GO:0005886:plasma membrane;GO:0005887:integral component of plasma membrane;GO:0009897:external side of plasma membrane;GO:0016020:membrane;	GO:0004896:cytokine receptor activity;GO:0004911:interleukin-2 receptor activity;GO:0004913:interleukin-4 receptor activity;GO:0004917:interleukin-7 receptor activity;GO:0005515:protein binding;GO:0019976:interleukin-2 binding;	K05070
ENSG00000170955	1672	39	1.43	64	2.38	41	1.49	29	1.05	102	3.88	143	5.63	151	5.81	81.7042	1.49781	0.240638	6.22433	4.83613e-10	1.40698e-08	Ups	11	6340176	6341877	-	PRKCDBP	protein kinase C%2C delta binding protein [Source:HGNC Symbol%3BAcc:9400]	-	-	GO:0005080:protein kinase C binding;	-
ENSG00000205269	8426	198	1.45	234	1.73	265	1.92	170	1.22	110	0.83	65	0.51	39	0.3	151.618	-1.42345	0.228746	-6.22284	4.88223e-10	1.41836e-08	Down	6	11537938	11583757	+	TMEM170B	transmembrane protein 170B [Source:HGNC Symbol%3BAcc:34244]	-	GO:0016021:integral component of membrane;	-	K11447
ENSG00000175105	4966	158	1.96	177	2.22	226	2.77	165	2	88	1.13	61	0.81	67	0.87	132.459	-1.20347	0.193499	-6.21952	4.98673e-10	1.44253e-08	Down	3	88188254	88193815	+	ZNF654	zinc finger protein 654 [Source:HGNC Symbol%3BAcc:25612]	GO:0006351:transcription, DNA-templated;GO:0006355:regulation of transcription, DNA-templated;	GO:0005634:nucleus;	GO:0003677:DNA binding;GO:0046872:metal ion binding;	-
ENSG00000151388	9778	427	2.69	360	2.29	382	2.38	452	2.79	230	1.5	211	1.42	130	0.86	307.836	-1.00154	0.161196	-6.21319	5.19207e-10	1.49627e-08	Down	5	33523640	33892297	-	ADAMTS12	ADAM metallopeptidase with thrombospondin type 1 motif%2C 12 [Source:HGNC Symbol%3BAcc:14605]	GO:0006508:proteolysis;	GO:0005578:proteinaceous extracellular matrix;	GO:0004222:metalloendopeptidase activity;GO:0008270:zinc ion binding;	K08626
ENSG00000158825	963	7	0.45	6	0.39	11	0.7	9	0.56	41	2.71	37	2.53	55	3.68	23.9492	1.98746	0.320089	6.20909	5.32937e-10	1.52858e-08	Ups	1	20915441	20945401	+	CDA	cytidine deaminase [Source:HGNC Symbol%3BAcc:1712]	GO:0006206:pyrimidine nucleobase metabolic process;GO:0007166:cell surface receptor signaling pathway;GO:0008655:pyrimidine-containing compound salvage;GO:0009972:cytidine deamination;GO:0019858:cytosine metabolic process;GO:0030308:negative regulation of cell growth;GO:0043097:pyrimidine nucleoside salvage;GO:0044281:small molecule metabolic process;GO:0045980:negative regulation of nucleotide m…	GO:0005576:extracellular region;GO:0005829:cytosol;	GO:0001882:nucleoside binding;GO:0004126:cytidine deaminase activity;GO:0008270:zinc ion binding;GO:0042803:protein homodimerization activity;	K01489
ENSG00000100557	4107	98	1.47	107	1.62	127	1.88	82	1.2	185	2.87	254	4.07	258	4.04	158.786	1.15366	0.185821	6.20847	5.35038e-10	1.53244e-08	Ups	14	57936019	57960585	-	C14orf105	chromosome 14 open reading frame 105 [Source:HGNC Symbol%3BAcc:20189]	-	-	-	K17985;K09228;K12581
ENSG00000204248	6740	15	0.14	9	0.08	12	0.11	2	0.02	58	0.55	56	0.55	40	0.38	27.4253	1.9879	0.320327	6.20585	5.44032e-10	1.55164e-08	Ups	6	33130458	33160276	-	COL11A2	collagen%2C type XI%2C alpha 2 [Source:HGNC Symbol%3BAcc:2187]	GO:0001501:skeletal system development;GO:0001503:ossification;GO:0001894:tissue homeostasis;GO:0002062:chondrocyte differentiation;GO:0007605:sensory perception of sound;GO:0022617:extracellular matrix disassembly;GO:0030198:extracellular matrix organization;GO:0030199:collagen fibril organization;GO:0030574:collagen catabolic process;GO:0048705:skeletal system morphogenesis;GO:0051216:cartilage…	GO:0005576:extracellular region;GO:0005581:collagen trimer;GO:0005592:collagen type XI trimer;GO:0005788:endoplasmic reticulum lumen;GO:0005840:ribosome;	GO:0005201:extracellular matrix structural constituent;GO:0030020:extracellular matrix structural constituent conferring tensile strength;GO:0030674:protein binding, bridging;GO:0046872:metal ion binding;	K19721;K06236
ENSG00000135838	4975	26	0.32	10	0.13	7	0.09	8	0.1	99	1.27	58	0.77	47	0.61	36.3692	1.98116	0.319374	6.20325	5.5308e-10	1.57523e-08	Ups	1	182758428	182799519	+	NPL	N-acetylneuraminate pyruvate lyase (dihydrodipicolinate synthase) [Source:HGNC Symbol%3BAcc:16781]	GO:0005975:carbohydrate metabolic process;GO:0019262:N-acetylneuraminate catabolic process;	GO:0005737:cytoplasm;	GO:0008747:N-acetylneuraminate lyase activity;GO:0016829:lyase activity;	K01639
ENSG00000104219	6735	281	2.57	310	2.87	324	2.93	198	1.77	126	1.19	132	1.29	101	0.97	206.981	-1.10844	0.178781	-6.19997	5.64733e-10	1.60119e-08	Down	8	17013538	17082308	+	ZDHHC2	zinc finger%2C DHHC-type containing 2 [Source:HGNC Symbol%3BAcc:18469]	GO:0018345:protein palmitoylation;	GO:0005887:integral component of plasma membrane;GO:0055038:recycling endosome membrane;	GO:0008270:zinc ion binding;GO:0016409:palmitoyltransferase activity;	K18932
ENSG00000105290	3656	10	0.17	15	0.26	17	0.28	9	0.15	40	0.7	97	1.75	52	0.92	34.3121	1.92142	0.309964	6.19887	5.687e-10	1.60844e-08	Ups	19	36358801	36370693	+	APLP1	amyloid beta (A4) precursor-like protein 1 [Source:HGNC Symbol%3BAcc:597]	GO:0006378:mRNA polyadenylation;GO:0006417:regulation of translation;GO:0006897:endocytosis;GO:0006915:apoptotic process;GO:0007155:cell adhesion;GO:0007193:adenylate cyclase-inhibiting G-protein coupled receptor signaling pathway;GO:0007399:nervous system development;GO:0009887:organ morphogenesis;GO:0030198:extracellular matrix organization;GO:0030818:negative regulation of cAMP biosynthetic pr…	GO:0005604:basement membrane;GO:0005794:Golgi apparatus;GO:0005886:plasma membrane;GO:0016020:membrane;GO:0016021:integral component of membrane;GO:0048471:perinuclear region of cytoplasm;	GO:0005515:protein binding;GO:0008201:heparin binding;GO:0031694:alpha-2A adrenergic receptor binding;GO:0031695:alpha-2B adrenergic receptor binding;GO:0031696:alpha-2C adrenergic receptor binding;GO:0042802:identical protein binding;GO:0046914:transition metal ion binding;	K05639
ENSG00000143595	2292	995	26.71	957	26	1435	38.13	1013	26.64	640	17.77	466	13.37	292	8.2	813.305	-1.13083	0.182838	-6.18489	6.21474e-10	1.74073e-08	Down	1	154293566	154297801	+	AQP10	aquaporin 10 [Source:HGNC Symbol%3BAcc:16029]	GO:0006833:water transport;GO:0009636:response to toxic substance;GO:0055085:transmembrane transport;	GO:0005886:plasma membrane;GO:0016021:integral component of membrane;	GO:0005215:transporter activity;	K09878
ENSG00000243083	2933	189	3.96	147	3.12	185	3.84	219	4.5	83	1.8	79	1.77	74	1.62	137.131	-1.11756	0.181207	-6.16734	6.94485e-10	1.92138e-08	Down	3	72200408	72223483	+	LINC00870	long intergenic non-protein coding RNA 870 [Source:HGNC Symbol%3BAcc:27319]	-	-	-	-
ENSG00000213190	4072	182	2.75	146	2.23	207	3.1	115	1.7	282	4.41	379	6.12	497	7.85	259.028	1.22788	0.199248	6.16255	7.15832e-10	1.97237e-08	Ups	1	151030234	151040970	+	MLLT11	myeloid/lymphoid or mixed-lineage leukemia (trithorax homolog%2C Drosophila)%3B translocated to%2C 11 [Source:HGNC Symbol%3BAcc:16997]	GO:0043065:positive regulation of apoptotic process;GO:0045893:positive regulation of transcription, DNA-templated;GO:0051901:positive regulation of mitochondrial depolarization;GO:0090200:positive regulation of release of cytochrome c from mitochondria;GO:0097191:extrinsic apoptotic signaling pathway;GO:0097193:intrinsic apoptotic signaling pathway;	GO:0005622:intracellular;	GO:0003674:molecular_function;	-
ENSG00000129317	4423	196	2.73	166	2.34	152	2.09	181	2.47	88	1.27	73	1.09	48	0.7	126.868	-1.1933	0.193714	-6.16009	7.27052e-10	1.98779e-08	Down	12	44122410	44152620	-	PUS7L	pseudouridylate synthase 7 homolog (S. cerevisiae)-like [Source:HGNC Symbol%3BAcc:25276]	GO:0001522:pseudouridine synthesis;GO:0008033:tRNA processing;	-	GO:0003723:RNA binding;GO:0009982:pseudouridine synthase activity;	K06176
ENSG00000129038	3637	9	0.15	8	0.14	8	0.13	13	0.22	52	0.91	53	0.96	35	0.62	25.4285	1.91127	0.310269	6.16003	7.273e-10	1.98779e-08	Ups	15	74218330	74244478	+	LOXL1	lysyl oxidase-like 1 [Source:HGNC Symbol%3BAcc:6665]	GO:0018277:protein deamination;GO:0030198:extracellular matrix organization;GO:0055114:oxidation-reduction process;	GO:0005576:extracellular region;GO:0005615:extracellular space;GO:0031012:extracellular matrix;	GO:0005507:copper ion binding;GO:0016641:oxidoreductase activity, acting on the CH-NH2 group of donors, oxygen as acceptor;	K14678
ENSG00000119632	1662	14	0.52	9	0.34	11	0.4	18	0.65	42	1.61	60	2.37	69	2.67	32.0895	1.83187	0.29746	6.15837	7.34989e-10	2.00611e-08	Ups	14	94594116	94596590	-	IFI27L2	interferon%2C alpha-inducible protein 27-like 2 [Source:HGNC Symbol%3BAcc:19753]	-	GO:0016021:integral component of membrane;	-	-
ENSG00000179750	1896	11	0.36	17	0.56	12	0.39	4	0.13	53	1.78	61	2.12	45	1.53	29.0712	1.89658	0.308395	6.14985	7.75584e-10	2.11407e-08	Ups	22	39378352	39388809	+	APOBEC3B	apolipoprotein B mRNA editing enzyme%2C catalytic polypeptide-like 3B [Source:HGNC Symbol%3BAcc:17352]	GO:0010529:negative regulation of transposition;GO:0045087:innate immune response;GO:0051607:defense response to virus;	GO:0005634:nucleus;	GO:0003723:RNA binding;GO:0008270:zinc ion binding;GO:0016814:hydrolase activity, acting on carbon-nitrogen (but not peptide) bonds, in cyclic amidines;GO:0047844:deoxycytidine deaminase activity;	K18750
ENSG00000177556	5239	359	4.22	384	4.56	385	4.48	448	5.15	632	7.68	704	8.84	1013	12.44	562.181	1.00679	0.164073	6.13624	8.44981e-10	2.28482e-08	Ups	5	151121877	151152093	-	ATOX1	antioxidant 1 copper chaperone [Source:HGNC Symbol%3BAcc:798]	GO:0006825:copper ion transport;GO:0006878:cellular copper ion homeostasis;GO:0006979:response to oxidative stress;GO:0030001:metal ion transport;	GO:0005829:cytosol;	GO:0005507:copper ion binding;GO:0016530:metallochaperone activity;GO:0016531:copper chaperone activity;GO:0032767:copper-dependent protein binding;GO:0046872:metal ion binding;	K07213
ENSG00000184160	2177	24	0.68	6	0.17	19	0.53	19	0.53	74	2.16	66	1.99	62	1.83	38.5716	1.74428	0.284302	6.1353	8.49973e-10	2.2951e-08	Ups	4	3768075	3770251	+	ADRA2C	adrenoceptor alpha 2C [Source:HGNC Symbol%3BAcc:283]	GO:0006112:energy reserve metabolic process;GO:0006940:regulation of smooth muscle contraction;GO:0007186:G-protein coupled receptor signaling pathway;GO:0007267:cell-cell signaling;GO:0007565:female pregnancy;GO:0007596:blood coagulation;GO:0010700:negative regulation of norepinephrine secretion;GO:0019229:regulation of vasoconstriction;GO:0030168:platelet activation;GO:0032148:activation of pro…	GO:0005737:cytoplasm;GO:0005768:endosome;GO:0005886:plasma membrane;GO:0005887:integral component of plasma membrane;GO:0016021:integral component of membrane;GO:0043679:axon terminus;	GO:0004938:alpha2-adrenergic receptor activity;GO:0005515:protein binding;GO:0031694:alpha-2A adrenergic receptor binding;GO:0042803:protein homodimerization activity;GO:0046982:protein heterodimerization activity;GO:0051379:epinephrine binding;	K04140
ENSG00000167641	1501	154	6.31	118	4.89	151	6.13	137	5.5	221	9.37	325	14.24	318	13.63	203.163	1.04683	0.170629	6.1351	8.51041e-10	2.2951e-08	Ups	19	38741877	38747231	-	PPP1R14A	protein phosphatase 1%2C regulatory (inhibitor) subunit 14A [Source:HGNC Symbol%3BAcc:14871]	GO:0042325:regulation of phosphorylation;	GO:0005737:cytoplasm;	GO:0004864:protein phosphatase inhibitor activity;	K12328
ENSG00000184012	6117	21	0.21	14	0.14	30	0.3	25	0.25	59	0.61	96	1.03	82	0.86	46.7992	1.63395	0.266575	6.12943	8.81948e-10	2.36588e-08	Ups	21	42836478	42903043	-	TMPRSS2	transmembrane protease%2C serine 2 [Source:HGNC Symbol%3BAcc:11876]	GO:0006508:proteolysis;	GO:0005576:extracellular region;GO:0005737:cytoplasm;GO:0005886:plasma membrane;GO:0005887:integral component of plasma membrane;GO:0016020:membrane;	GO:0004252:serine-type endopeptidase activity;GO:0005044:scavenger receptor activity;GO:0008236:serine-type peptidase activity;	K09633
ENSG00000103260	3692	45	0.75	32	0.54	32	0.53	30	0.49	77	1.33	108	1.92	123	2.14	64.0862	1.46485	0.239165	6.12486	9.07618e-10	2.42072e-08	Ups	16	765115	769655	+	METRN	meteorin%2C glial cell differentiation regulator [Source:HGNC Symbol%3BAcc:14151]	GO:0010001:glial cell differentiation;GO:0050772:positive regulation of axonogenesis;	GO:0005615:extracellular space;	-	K09228
ENSG00000172292	7238	911	7.74	1010	8.69	1059	8.91	627	5.22	521	4.58	371	3.37	339	3.01	680.554	-1.03783	0.169449	-6.12473	9.0835e-10	2.42072e-08	Down	2	169312372	169631644	+	CERS6	ceramide synthase 6 [Source:HGNC Symbol%3BAcc:23826]	GO:0006665:sphingolipid metabolic process;GO:0030148:sphingolipid biosynthetic process;GO:0044281:small molecule metabolic process;GO:0046513:ceramide biosynthetic process;	GO:0005789:endoplasmic reticulum membrane;GO:0016021:integral component of membrane;GO:0031965:nuclear membrane;	GO:0003700:sequence-specific DNA binding transcription factor activity;GO:0043565:sequence-specific DNA binding;GO:0050291:sphingosine N-acyltransferase activity;	K04710
ENSG00000170802	5481	513	5.76	563	6.4	591	6.57	521	5.73	347	4.03	233	2.8	170	2	413.029	-1.03618	0.169248	-6.12223	9.2272e-10	2.45258e-08	Down	2	48541776	48606433	+	FOXN2	forkhead box N2 [Source:HGNC Symbol%3BAcc:5281]	GO:0006351:transcription, DNA-templated;GO:0007389:pattern specification process;GO:0009790:embryo development;GO:0009888:tissue development;GO:0035914:skeletal muscle cell differentiation;GO:0051090:regulation of sequence-specific DNA binding transcription factor activity;	GO:0005634:nucleus;GO:0005667:transcription factor complex;GO:0043231:intracellular membrane-bounded organelle;	GO:0003690:double-stranded DNA binding;GO:0003700:sequence-specific DNA binding transcription factor activity;GO:0003705:RNA polymerase II distal enhancer sequence-specific DNA binding transcription factor activity;GO:0008134:transcription factor binding;GO:0008301:DNA binding, bending;GO:0043565:sequence-specific DNA binding;	K09407
ENSG00000196620	2077	1	0.03	2	0.06	5	0.15	5	0.15	15	0.46	63	2	30	0.93	17.3423	2.29723	0.377364	6.08756	1.14642e-09	2.99233e-08	Ups	4	69512348	69536346	-	UGT2B15	UDP glucuronosyltransferase 2 family%2C polypeptide B15 [Source:HGNC Symbol%3BAcc:12546]	GO:0006805:xenobiotic metabolic process;GO:0008202:steroid metabolic process;GO:0052695:cellular glucuronidation;	GO:0005789:endoplasmic reticulum membrane;GO:0016021:integral component of membrane;	GO:0001972:retinoic acid binding;GO:0015020:glucuronosyltransferase activity;	K00699
ENSG00000100276	2240	7	0.19	1	0.03	11	0.3	7	0.19	28	0.8	63	1.85	41	1.18	22.6305	2.10671	0.346312	6.08327	1.17753e-09	3.0539e-08	Ups	22	29708922	29715668	-	RASL10A	RAS-like%2C family 10%2C member A [Source:HGNC Symbol%3BAcc:16954]	GO:0007264:small GTPase mediated signal transduction;	GO:0005730:nucleolus;GO:0005886:plasma membrane;	GO:0003924:GTPase activity;GO:0005525:GTP binding;	K07850
ENSG00000197991	7053	65	0.57	81	0.72	96	0.83	42	0.36	20	0.18	16	0.15	13	0.12	46.6774	-1.74843	0.288731	-6.05557	1.39921e-09	3.59669e-08	Down	13	61983818	62002220	-	PCDH20	protocadherin 20 [Source:HGNC Symbol%3BAcc:14257]	GO:0007156:homophilic cell adhesion via plasma membrane adhesion molecules;	GO:0005886:plasma membrane;GO:0016021:integral component of membrane;	GO:0005509:calcium ion binding;	K16498
ENSG00000166337	6104	172	1.73	142	1.45	146	1.46	195	1.93	291	3.03	325	3.5	615	6.48	271.507	1.28993	0.213662	6.03725	1.56766e-09	3.98928e-08	Ups	11	6627526	6633898	-	TAF10	TAF10 RNA polymerase II%2C TATA box binding protein (TBP)-associated factor%2C 30kDa [Source:HGNC Symbol%3BAcc:11543]	GO:0006352:DNA-templated transcription, initiation;GO:0006366:transcription from RNA polymerase II promoter;GO:0006367:transcription initiation from RNA polymerase II promoter;GO:0006368:transcription elongation from RNA polymerase II promoter;GO:0010467:gene expression;GO:0016032:viral process;GO:0016578:histone deubiquitination;GO:0043966:histone H3 acetylation;GO:0051260:protein homooligomeriz…	GO:0000125:PCAF complex;GO:0005634:nucleus;GO:0005654:nucleoplasm;GO:0005669:transcription factor TFIID complex;GO:0005737:cytoplasm;GO:0030914:STAGA complex;GO:0033276:transcription factor TFTC complex;GO:0048471:perinuclear region of cytoplasm;	GO:0003700:sequence-specific DNA binding transcription factor activity;GO:0003713:transcription coactivator activity;GO:0004402:histone acetyltransferase activity;GO:0005515:protein binding;GO:0019899:enzyme binding;GO:0030331:estrogen receptor binding;GO:0070063:RNA polymerase binding;	K03134
ENSG00000154415	4679	205	2.7	348	4.63	311	4.05	206	2.65	106	1.44	123	1.73	87	1.2	195.279	-1.21455	0.201186	-6.03697	1.57039e-09	3.99122e-08	Down	7	113516832	113715975	-	PPP1R3A	protein phosphatase 1%2C regulatory subunit 3A [Source:HGNC Symbol%3BAcc:9291]	GO:0005977:glycogen metabolic process;	GO:0016021:integral component of membrane;	-	K07189
ENSG00000172765	7912	1249	9.71	1089	8.57	1585	12.2	1272	9.69	789	6.35	579	4.81	346	2.81	968.962	-1.08193	0.17977	-6.01841	1.76134e-09	4.43217e-08	Down	3	129366635	129612419	-	TMCC1	transmembrane and coiled-coil domain family 1 [Source:HGNC Symbol%3BAcc:29116]	-	GO:0016021:integral component of membrane;	-	-
ENSG00000134548	2935	20	0.42	19	0.4	26	0.54	19	0.39	68	1.47	81	1.82	58	1.27	41.5206	1.55852	0.258977	6.01797	1.76621e-09	4.43891e-08	Ups	12	21679241	21690311	+	C12orf39	chromosome 12 open reading frame 39 [Source:HGNC Symbol%3BAcc:28139]	-	GO:0005576:extracellular region;GO:0005634:nucleus;GO:0005730:nucleolus;GO:0030133:transport vesicle;GO:0043231:intracellular membrane-bounded organelle;	-	K00693
ENSG00000185386	3321	25	0.46	28	0.52	30	0.55	21	0.38	73	1.4	94	1.86	70	1.36	48.6852	1.48028	0.246165	6.01339	1.81686e-09	4.55495e-08	Ups	22	50702142	50709196	-	MAPK11	mitogen-activated protein kinase 11 [Source:HGNC Symbol%3BAcc:6873]	GO:0000187:activation of MAPK activity;GO:0002224:toll-like receptor signaling pathway;GO:0002755:MyD88-dependent toll-like receptor signaling pathway;GO:0002756:MyD88-independent toll-like receptor signaling pathway;GO:0006351:transcription, DNA-templated;GO:0006950:response to stress;GO:0007165:signal transduction;GO:0007265:Ras protein signal transduction;GO:0010467:gene expression;GO:0016070:…	GO:0005654:nucleoplasm;GO:0005829:cytosol;	GO:0004672:protein kinase activity;GO:0004674:protein serine/threonine kinase activity;GO:0004707:MAP kinase activity;GO:0005515:protein binding;GO:0005524:ATP binding;	K04441
ENSG00000174839	5124	201	2.41	249	3.03	239	2.84	179	2.11	119	1.48	81	1.04	69	0.87	159.945	-1.15465	0.192311	-6.0041	1.92402e-09	4.794e-08	Down	3	57611184	57678816	-	DENND6A	DENN/MADD domain containing 6A [Source:HGNC Symbol%3BAcc:26635]	GO:2000049:positive regulation of cell-cell adhesion mediated by cadherin;	GO:0005737:cytoplasm;GO:0055037:recycling endosome;	GO:0017112:Rab guanyl-nucleotide exchange factor activity;	K17985
ENSG00000119946	6413	45	0.43	26	0.25	45	0.43	31	0.29	116	1.15	148	1.52	72	0.72	68.5603	1.48123	0.246835	6.0009	1.96229e-09	4.88336e-08	Ups	10	101088856	101154087	+	CNNM1	cyclin M1 [Source:HGNC Symbol%3BAcc:102]	GO:0006811:ion transport;	GO:0005886:plasma membrane;GO:0016021:integral component of membrane;	GO:0030554:adenyl nucleotide binding;	K16302
ENSG00000142544	2087	118	3.48	128	3.82	116	3.38	175	5.05	256	7.81	263	8.29	334	10.3	198.919	1.07905	0.180557	5.97624	2.28345e-09	5.58002e-08	Ups	19	51600863	51611627	-	CTU1	cytosolic thiouridylase subunit 1 [Source:HGNC Symbol%3BAcc:29590]	GO:0002098:tRNA wobble uridine modification;GO:0034227:tRNA thio-modification;	GO:0005739:mitochondrion;GO:0005829:cytosol;	GO:0000049:tRNA binding;GO:0005515:protein binding;GO:0005524:ATP binding;GO:0016740:transferase activity;	K14168
ENSG00000128564	2704	47	1.07	23	0.53	17	0.38	9	0.2	115	2.71	126	3.07	67	1.59	57.4642	1.7903	0.29982	5.97126	2.35428e-09	5.73243e-08	Ups	7	100805790	100808874	-	VGF	VGF nerve growth factor inducible [Source:HGNC Symbol%3BAcc:12684]	GO:0001541:ovarian follicle development;GO:0002021:response to dietary excess;GO:0006091:generation of precursor metabolites and energy;GO:0009409:response to cold;GO:0019953:sexual reproduction;GO:0030073:insulin secretion;GO:0032868:response to insulin;GO:0042593:glucose homeostasis;GO:0042742:defense response to bacterium;GO:0051591:response to cAMP;	GO:0005615:extracellular space;GO:0030133:transport vesicle;GO:0031410:cytoplasmic vesicle;	GO:0003674:molecular_function;GO:0005184:neuropeptide hormone activity;GO:0008083:growth factor activity;	-
ENSG00000174276	1296	131	6.22	162	7.78	126	5.92	145	6.74	254	12.47	264	13.4	367	18.22	207.626	1.06489	0.178386	5.9696	2.37833e-09	5.77711e-08	Ups	11	64883875	64885170	-	ZNHIT2	zinc finger%2C HIT-type containing 2 [Source:HGNC Symbol%3BAcc:1177]	-	-	GO:0046872:metal ion binding;	-
ENSG00000167552	3421	103	1.85	81	1.47	66	1.17	104	1.83	361	6.72	724	13.92	252	4.74	240.446	1.90998	0.32	5.96869	2.39163e-09	5.80248e-08	Ups	12	49578579	49583107	-	TUBA1A	tubulin%2C alpha 1a [Source:HGNC Symbol%3BAcc:20766]	GO:0000086:G2/M transition of mitotic cell cycle;GO:0000226:microtubule cytoskeleton organization;GO:0000278:mitotic cell cycle;GO:0006457:protein folding;GO:0007017:microtubule-based process;GO:0030705:cytoskeleton-dependent intracellular transport;GO:0044267:cellular protein metabolic process;GO:0051084:'de novo' posttranslational protein folding;GO:0051258:protein polymerization;GO:0051301:cel…	GO:0005829:cytosol;GO:0005874:microtubule;GO:0005881:cytoplasmic microtubule;GO:0015630:microtubule cytoskeleton;	GO:0003924:GTPase activity;GO:0005198:structural molecule activity;GO:0005200:structural constituent of cytoskeleton;GO:0005525:GTP binding;	K07374
ENSG00000005884	9802	71	0.45	38	0.24	76	0.47	46	0.28	148	0.96	146	0.98	138	0.91	94.4627	1.27154	0.213161	5.96514	2.44424e-09	5.8949e-08	Ups	17	48133332	48167845	+	ITGA3	integrin%2C alpha 3 (antigen CD49C%2C alpha 3 subunit of VLA-3 receptor) [Source:HGNC Symbol%3BAcc:6139]	GO:0001764:neuron migration;GO:0007155:cell adhesion;GO:0007160:cell-matrix adhesion;GO:0007229:integrin-mediated signaling pathway;GO:0007596:blood coagulation;GO:0007613:memory;GO:0050900:leukocyte migration;	GO:0005886:plasma membrane;GO:0008305:integrin complex;GO:0009986:cell surface;GO:0016323:basolateral plasma membrane;GO:0045202:synapse;	GO:0005515:protein binding;GO:0046872:metal ion binding;	K06482;K17985
ENSG00000085831	9362	103	0.68	110	0.73	87	0.57	114	0.73	195	1.33	240	1.69	193	1.33	148.46	1.01534	0.17023	5.96449	2.45405e-09	5.91155e-08	Ups	1	51752930	51810788	-	TTC39A	tetratricopeptide repeat domain 39A [Source:HGNC Symbol%3BAcc:18657]	GO:0008150:biological_process;	GO:0005575:cellular_component;	GO:0003674:molecular_function;	K04613
ENSG00000166840	5440	55	0.62	42	0.48	58	0.65	55	0.61	107	1.25	157	1.9	120	1.42	84.6544	1.24192	0.208386	5.95969	2.5271e-09	6.07312e-08	Ups	11	58672871	58811000	+	GLYATL1	glycine-N-acyltransferase-like 1 [Source:HGNC Symbol%3BAcc:30519]	-	GO:0005739:mitochondrion;	GO:0047946:glutamine N-acyltransferase activity;GO:0047961:glycine N-acyltransferase activity;	-
ENSG00000253304	2639	51	1.19	55	1.3	55	1.27	31	0.71	124	2.99	149	3.71	102	2.49	80.7664	1.31206	0.220423	5.95247	2.64126e-09	6.31755e-08	Ups	1	29445940	29450447	-	TMEM200B	transmembrane protein 200B [Source:HGNC Symbol%3BAcc:33785]	-	GO:0016021:integral component of membrane;	-	-
ENSG00000049449	7225	778	6.62	518	4.46	900	7.59	920	7.67	2140	18.85	1432	13.04	1258	11.21	1128.71	1.04342	0.175316	5.95164	2.65469e-09	6.3422e-08	Ups	11	31833939	32127301	+	RCN1	reticulocalbin 1%2C EF-hand calcium binding domain [Source:HGNC Symbol%3BAcc:9934]	GO:0001701:in utero embryonic development;GO:0043010:camera-type eye development;	GO:0005783:endoplasmic reticulum;GO:0005788:endoplasmic reticulum lumen;	GO:0005509:calcium ion binding;GO:0005515:protein binding;	-
ENSG00000116117	10382	201	1.19	222	1.33	233	1.37	179	1.04	97	0.59	111	0.7	77	0.48	157.528	-1.03502	0.173997	-5.94849	2.70633e-09	6.4504e-08	Down	2	205410516	206484886	+	PARD3B	par-3 family cell polarity regulator beta [Source:HGNC Symbol%3BAcc:14446]	GO:0007049:cell cycle;GO:0051301:cell division;	GO:0005923:bicellular tight junction;GO:0012505:endomembrane system;GO:0016020:membrane;	-	-
ENSG00000144152	6576	138	1.29	121	1.15	206	1.91	189	1.73	63	0.61	70	0.7	55	0.54	118.171	-1.23624	0.2079	-5.9463	2.74269e-09	6.51414e-08	Down	2	112895962	112945791	+	FBLN7	fibulin 7 [Source:HGNC Symbol%3BAcc:26740]	GO:0007155:cell adhesion;	GO:0005578:proteinaceous extracellular matrix;	GO:0005509:calcium ion binding;GO:0008201:heparin binding;	K17342
ENSG00000178531	1272	68	3.29	69	3.38	47	2.25	44	2.08	97	4.85	216	11.17	184	9.31	103.837	1.43519	0.241428	5.94458	2.77164e-09	6.55988e-08	Ups	19	7989372	7991051	-	CTXN1	cortexin 1 [Source:HGNC Symbol%3BAcc:31108]	-	GO:0016021:integral component of membrane;	-	-
ENSG00000078401	2033	5	0.15	3	0.09	1	0.03	3	0.09	23	0.72	29	0.94	29	0.92	13.4042	2.18855	0.369294	5.92631	3.09817e-09	7.24823e-08	Ups	6	12290596	12297427	+	EDN1	endothelin 1 [Source:HGNC Symbol%3BAcc:3176]	GO:0000122:negative regulation of transcription from RNA polymerase II promoter;GO:0001516:prostaglandin biosynthetic process;GO:0001569:patterning of blood vessels;GO:0001666:response to hypoxia;GO:0001701:in utero embryonic development;GO:0001821:histamine secretion;GO:0003100:regulation of systemic arterial blood pressure by endothelin;GO:0006885:regulation of pH;GO:0007166:cell surface recept…	GO:0005576:extracellular region;GO:0005615:extracellular space;GO:0005737:cytoplasm;	GO:0005125:cytokine activity;GO:0005179:hormone activity;GO:0005515:protein binding;GO:0031707:endothelin A receptor binding;GO:0031708:endothelin B receptor binding;	K16366
ENSG00000173237	1187	47	2.44	51	2.67	38	1.95	49	2.49	81	4.34	176	9.75	141	7.64	83.4416	1.41876	0.239499	5.92386	3.14463e-09	7.33157e-08	Ups	11	66742748	66744475	+	C11orf86	chromosome 11 open reading frame 86 [Source:HGNC Symbol%3BAcc:34442]	-	-	-	-
ENSG00000147647	3818	39	0.63	29	0.47	42	0.67	16	0.25	218	3.63	77	1.33	86	1.45	72.2795	1.7374	0.293535	5.91886	3.24178e-09	7.54077e-08	Ups	8	105342552	105479281	-	DPYS	dihydropyrimidinase [Source:HGNC Symbol%3BAcc:3013]	GO:0006206:pyrimidine nucleobase metabolic process;GO:0006208:pyrimidine nucleobase catabolic process;GO:0006210:thymine catabolic process;GO:0006212:uracil catabolic process;GO:0019482:beta-alanine metabolic process;GO:0044281:small molecule metabolic process;GO:0046135:pyrimidine nucleoside catabolic process;GO:0051289:protein homotetramerization;GO:0055086:nucleobase-containing small molecule …	GO:0005829:cytosol;	GO:0002058:uracil binding;GO:0002059:thymine binding;GO:0004157:dihydropyrimidinase activity;GO:0008270:zinc ion binding;GO:0016597:amino acid binding;GO:0016810:hydrolase activity, acting on carbon-nitrogen (but not peptide) bonds;GO:0051219:phosphoprotein binding;	K01464
ENSG00000164683	3232	229	4.36	259	4.99	343	6.46	201	3.75	129	2.54	106	2.16	55	1.1	185.403	-1.26861	0.214779	-5.90658	3.49293e-09	8.0787e-08	Down	8	80676245	80680098	-	HEY1	hes-related family bHLH transcription factor with YRPW motif 1 [Source:HGNC Symbol%3BAcc:4880]	GO:0000122:negative regulation of transcription from RNA polymerase II promoter;GO:0001525:angiogenesis;GO:0001570:vasculogenesis;GO:0002076:osteoblast development;GO:0003184:pulmonary valve morphogenesis;GO:0003190:atrioventricular valve formation;GO:0003198:epithelial to mesenchymal transition involved in endocardial cushion formation;GO:0003199:endocardial cushion to mesenchymal transition inv…	GO:0005634:nucleus;GO:0005654:nucleoplasm;GO:0005737:cytoplasm;	GO:0000983:RNA polymerase II core promoter sequence-specific DNA binding transcription factor activity;GO:0000988:protein binding transcription factor activity;GO:0003677:DNA binding;GO:0003700:sequence-specific DNA binding transcription factor activity;GO:0005515:protein binding;GO:0008134:transcription factor binding;GO:0035939:microsatellite binding;GO:0046983:protein dimerization activity;	K09091
ENSG00000168065	5222	23	0.27	12	0.14	13	0.15	28	0.32	59	0.72	81	1.02	66	0.81	40.3247	1.6422	0.278453	5.89757	3.68894e-09	8.46456e-08	Ups	11	64323098	64340347	+	SLC22A11	solute carrier family 22 (organic anion/urate transporter)%2C member 11 [Source:HGNC Symbol%3BAcc:18120]	GO:0015711:organic anion transport;GO:0046415:urate metabolic process;GO:0055085:transmembrane transport;	GO:0005886:plasma membrane;GO:0005887:integral component of plasma membrane;GO:0009897:external side of plasma membrane;GO:0016021:integral component of membrane;GO:0016324:apical plasma membrane;	GO:0005452:inorganic anion exchanger activity;GO:0005515:protein binding;GO:0008514:organic anion transmembrane transporter activity;GO:0015347:sodium-independent organic anion transmembrane transporter activity;GO:0022857:transmembrane transporter activity;	K08207
ENSG00000166592	1709	17	0.61	17	0.62	13	0.46	55	1.94	197	7.34	296	11.39	264	9.94	123.831	2.23907	0.379784	5.89565	3.73203e-09	8.52548e-08	Ups	16	66955582	66959547	-	RRAD	Ras-related associated with diabetes [Source:HGNC Symbol%3BAcc:10446]	GO:0007165:signal transduction;GO:0007264:small GTPase mediated signal transduction;	GO:0005622:intracellular;GO:0005886:plasma membrane;GO:0016020:membrane;	GO:0003924:GTPase activity;GO:0005515:protein binding;GO:0005516:calmodulin binding;GO:0005525:GTP binding;	K07845
ENSG00000085491	6548	146	1.37	169	1.61	160	1.49	118	1.09	68	0.66	65	0.65	41	0.4	107.773	-1.2163	0.206305	-5.89564	3.73229e-09	8.52548e-08	Down	1	108676658	108743471	-	SLC25A24	solute carrier family 25 (mitochondrial carrier%3B phosphate carrier)%2C member 24 [Source:HGNC Symbol%3BAcc:20662]	GO:0055085:transmembrane transport;	GO:0005743:mitochondrial inner membrane;GO:0016021:integral component of membrane;	GO:0005509:calcium ion binding;	K14684
ENSG00000262477	857	200	14.36	277	20.12	217	15.42	271	19.06	126	9.36	106	8.14	95	7.13	182.173	-1.04417	0.177404	-5.88585	3.96005e-09	9.00523e-08	Down	18	29992145	29993199	+	AC021224.1	-	-	-	-	-
ENSG00000083067	19912	108	0.33	160	0.5	132	0.4	134	0.41	36	0.12	58	0.19	53	0.17	96.0114	-1.28422	0.218313	-5.88247	4.0419e-09	9.16059e-08	Down	9	73143979	74061820	-	TRPM3	transient receptor potential cation channel%2C subfamily M%2C member 3 [Source:HGNC Symbol%3BAcc:17992]	GO:0006812:cation transport;	GO:0016021:integral component of membrane;	GO:0005216:ion channel activity;GO:0005261:cation channel activity;GO:0005262:calcium channel activity;	K04978
ENSG00000156869	3887	526	8.33	454	7.27	607	9.51	584	9.05	303	4.96	276	4.67	132	2.19	404.122	-1.08962	0.185335	-5.87923	4.12187e-09	9.32103e-08	Down	1	100174259	100232187	-	FRRS1	ferric-chelate reductase 1 [Source:HGNC Symbol%3BAcc:27622]	-	GO:0016021:integral component of membrane;	GO:0000293:ferric-chelate reductase activity;GO:0046872:metal ion binding;	K17985
ENSG00000164749	4806	411	5.26	392	5.08	576	7.3	279	3.5	202	2.67	173	2.37	165	2.21	308.765	-1.08626	0.184777	-5.87875	4.13386e-09	9.32736e-08	Down	8	76320149	76479078	+	HNF4G	hepatocyte nuclear factor 4%2C gamma [Source:HGNC Symbol%3BAcc:5026]	GO:0006357:regulation of transcription from RNA polymerase II promoter;GO:0006367:transcription initiation from RNA polymerase II promoter;GO:0010467:gene expression;GO:0031018:endocrine pancreas development;GO:0045893:positive regulation of transcription, DNA-templated;	GO:0005654:nucleoplasm;	GO:0003700:sequence-specific DNA binding transcription factor activity;GO:0003707:steroid hormone receptor activity;GO:0004879:ligand-activated sequence-specific DNA binding RNA polymerase II transcription factor activity;GO:0008270:zinc ion binding;GO:0043565:sequence-specific DNA binding;	K08037;K09228
ENSG00000180113	9041	449	3.06	499	3.44	566	3.81	237	1.58	181	1.27	152	1.11	181	1.29	318.598	-1.20695	0.205711	-5.86723	4.43135e-09	9.94336e-08	Down	6	46655612	46672056	+	TDRD6	tudor domain containing 6 [Source:HGNC Symbol%3BAcc:21339]	GO:0007275:multicellular organismal development;GO:0007281:germ cell development;GO:0007283:spermatogenesis;	GO:0005737:cytoplasm;GO:0005783:endoplasmic reticulum;GO:0033391:chromatoid body;GO:0043186:P granule;	-	K18405
ENSG00000168899	819	357	26.82	476	36.18	373	27.74	572	42.09	750	58.28	856	68.76	1241	97.51	663.61	1.08859	0.185782	5.85949	4.64291e-09	1.03572e-07	Ups	2	85811531	85820535	+	VAMP5	vesicle-associated membrane protein 5 [Source:HGNC Symbol%3BAcc:12646]	GO:0007517:muscle organ development;GO:0007519:skeletal muscle tissue development;GO:0030154:cell differentiation;GO:0043001:Golgi to plasma membrane protein transport;	GO:0005794:Golgi apparatus;GO:0005802:trans-Golgi network;GO:0005886:plasma membrane;GO:0005887:integral component of plasma membrane;GO:0012505:endomembrane system;	-	K08514
ENSG00000171495	6085	2	0.02	0	0	0	0	3	0.03	10	0.1	35	0.38	25	0.26	10.8191	2.31428	0.395439	5.85243	4.84434e-09	1.07433e-07	Ups	5	40998119	41071444	-	MROH2B	maestro heat-like repeat family member 2B [Source:HGNC Symbol%3BAcc:26857]	-	-	-	-
ENSG00000144476	2258	210	5.72	174	4.8	229	6.18	334	8.91	116	3.27	92	2.68	68	1.94	171.66	-1.22122	0.208678	-5.85217	4.85208e-09	1.07433e-07	Down	2	237476430	237491001	+	ACKR3	atypical chemokine receptor 3 [Source:HGNC Symbol%3BAcc:23692]	-	-	-	K04304
ENSG00000231345	2966	112	2.32	124	2.6	89	1.83	130	2.64	49	1.05	44	0.98	22	0.48	80.0411	-1.38115	0.236435	-5.84157	5.17103e-09	1.13768e-07	Down	10	52415727	52420232	+	RP11-564C4.6	-	-	-	-	-
ENSG00000171224	1346	54	2.47	59	2.73	44	1.99	43	1.93	98	4.63	147	7.18	128	6.12	81.8953	1.25976	0.216071	5.8303	5.53293e-09	1.20814e-07	Ups	10	71390007	71393352	+	C10orf35	chromosome 10 open reading frame 35 [Source:HGNC Symbol%3BAcc:23519]	-	GO:0016021:integral component of membrane;	-	-
ENSG00000164211	5684	767	8.3	928	10.16	1035	11.09	517	5.48	405	4.53	329	3.81	364	4.12	611.917	-1.04013	0.178453	-5.82857	5.59052e-09	1.2194e-07	Down	5	110831731	110848288	-	STARD4	StAR-related lipid transfer (START) domain containing 4 [Source:HGNC Symbol%3BAcc:18058]	GO:0006869:lipid transport;	-	GO:0008289:lipid binding;	-
ENSG00000253877	752	244	19.96	332	27.49	306	24.78	217	17.39	129	10.92	127	11.11	124	10.61	208.543	-1.01524	0.174194	-5.8282	5.60269e-09	1.21979e-07	Down	8	111949919	112039662	-	RP11-946L20.2	-	-	-	-	-
ENSG00000159640	10469	2	0.01	5	0.03	6	0.03	3	0.02	34	0.21	45	0.28	17	0.1	15.9616	2.12154	0.364537	5.81982	5.89114e-09	1.27811e-07	Ups	17	61554422	61599205	+	ACE	angiotensin I converting enzyme [Source:HGNC Symbol%3BAcc:2707]	GO:0001822:kidney development;GO:0001974:blood vessel remodeling;GO:0002003:angiotensin maturation;GO:0002005:angiotensin catabolic process in blood;GO:0002019:regulation of renal output by angiotensin;GO:0003081:regulation of systemic arterial blood pressure by renin-angiotensin;GO:0006508:proteolysis;GO:0008217:regulation of blood pressure;GO:0014910:regulation of smooth muscle cell migration;G…	GO:0005576:extracellular region;GO:0005615:extracellular space;GO:0005768:endosome;GO:0005886:plasma membrane;GO:0009897:external side of plasma membrane;GO:0016020:membrane;GO:0016021:integral component of membrane;	GO:0003779:actin binding;GO:0004175:endopeptidase activity;GO:0004180:carboxypeptidase activity;GO:0005515:protein binding;GO:0008144:drug binding;GO:0008237:metallopeptidase activity;GO:0008241:peptidyl-dipeptidase activity;GO:0008270:zinc ion binding;GO:0031404:chloride ion binding;GO:0031711:bradykinin receptor binding;	K01283
ENSG00000137834	3663	144	2.42	118	2.01	112	1.86	106	1.74	200	3.47	316	5.68	226	3.97	173.884	1.03779	0.178561	5.81199	6.17348e-09	1.33225e-07	Ups	15	66994566	67074338	+	SMAD6	SMAD family member 6 [Source:HGNC Symbol%3BAcc:6772]	GO:0001657:ureteric bud development;GO:0006351:transcription, DNA-templated;GO:0006955:immune response;GO:0007179:transforming growth factor beta receptor signaling pathway;GO:0007352:zygotic specification of dorsal/ventral axis;GO:0008285:negative regulation of cell proliferation;GO:0010991:negative regulation of SMAD protein complex assembly;GO:0030509:BMP signaling pathway;GO:0030512:negative …	GO:0005634:nucleus;GO:0005667:transcription factor complex;GO:0005737:cytoplasm;GO:0005829:cytosol;	GO:0003682:chromatin binding;GO:0003700:sequence-specific DNA binding transcription factor activity;GO:0005515:protein binding;GO:0030617:transforming growth factor beta receptor, inhibitory cytoplasmic mediator activity;GO:0031625:ubiquitin protein ligase binding;GO:0034713:type I transforming growth factor beta receptor binding;GO:0044212:transcription regulatory region DNA binding;GO:0046872:m…	K04677
ENSG00000246859	5647	43	0.47	77	0.85	78	0.84	47	0.5	19	0.21	14	0.16	8	0.09	40.1587	-1.75208	0.301566	-5.80995	6.24917e-09	1.3443e-07	Down	5	110847924	111075423	+	STARD4-AS1	STARD4 antisense RNA 1 [Source:HGNC Symbol%3BAcc:44117]	-	-	-	-
ENSG00000183876	3269	5	0.09	4	0.08	15	0.28	8	0.15	47	0.92	56	1.13	29	0.57	23.3743	1.94089	0.334347	5.805	6.43661e-09	1.38169e-07	Ups	5	149675906	149718870	-	ARSI	arylsulfatase family%2C member I [Source:HGNC Symbol%3BAcc:32521]	GO:0006665:sphingolipid metabolic process;GO:0006687:glycosphingolipid metabolic process;GO:0043687:post-translational protein modification;GO:0044267:cellular protein metabolic process;GO:0044281:small molecule metabolic process;	GO:0005576:extracellular region;GO:0005788:endoplasmic reticulum lumen;	GO:0004065:arylsulfatase activity;GO:0008484:sulfuric ester hydrolase activity;GO:0046872:metal ion binding;	K12375
ENSG00000164220	3429	15	0.27	24	0.44	23	0.41	11	0.19	50	0.93	103	1.98	60	1.13	40.8711	1.69265	0.291866	5.79941	6.65488e-09	1.42253e-07	Ups	5	75911307	75919259	-	F2RL2	coagulation factor II (thrombin) receptor-like 2 [Source:HGNC Symbol%3BAcc:3539]	GO:0007596:blood coagulation;GO:0009611:response to wounding;GO:0030168:platelet activation;	GO:0005576:extracellular region;GO:0005886:plasma membrane;GO:0005887:integral component of plasma membrane;GO:0016324:apical plasma membrane;	GO:0004435:phosphatidylinositol phospholipase C activity;GO:0005515:protein binding;GO:0015057:thrombin receptor activity;	K04235
ENSG00000227507	1535	16	0.64	11	0.45	26	1.03	15	0.59	136	5.64	47	2.01	51	2.14	43.0671	1.82305	0.314938	5.7886	7.09768e-09	1.49982e-07	Ups	6	31548302	31550299	-	LTB	lymphotoxin beta (TNF superfamily%2C member 3) [Source:HGNC Symbol%3BAcc:6711]	GO:0006955:immune response;GO:0007165:signal transduction;GO:0007267:cell-cell signaling;GO:0010467:gene expression;GO:0043588:skin development;GO:0045084:positive regulation of interleukin-12 biosynthetic process;GO:0048535:lymph node development;	GO:0005575:cellular_component;GO:0005615:extracellular space;GO:0016021:integral component of membrane;	GO:0005102:receptor binding;GO:0005125:cytokine activity;GO:0005164:tumor necrosis factor receptor binding;	K03157
ENSG00000166589	3656	49	0.82	45	0.77	31	0.52	69	1.14	97	1.69	183	3.29	137	2.41	87.3311	1.40988	0.243804	5.78287	7.34389e-09	1.54702e-07	Ups	16	66942025	66952887	-	CDH16	cadherin 16%2C KSP-cadherin [Source:HGNC Symbol%3BAcc:1755]	GO:0007155:cell adhesion;GO:0007156:homophilic cell adhesion via plasma membrane adhesion molecules;	GO:0005886:plasma membrane;GO:0016021:integral component of membrane;	GO:0005509:calcium ion binding;	K06810
ENSG00000177034	4883	117	1.47	127	1.62	116	1.45	131	1.62	64	0.83	37	0.5	20	0.26	85.8527	-1.40464	0.243294	-5.77341	7.76841e-09	1.63475e-07	Down	5	79275584	79287082	-	MTX3	metaxin 3 [Source:HGNC Symbol%3BAcc:24812]	GO:0006626:protein targeting to mitochondrion;	GO:0005741:mitochondrial outer membrane;	-	K17776
ENSG00000156381	2133	118	3.4	77	2.25	74	2.11	81	2.29	138	4.12	255	7.86	248	7.48	141.678	1.24399	0.215674	5.76794	8.02456e-09	1.68085e-07	Ups	14	102973179	102976136	-	ANKRD9	ankyrin repeat domain 9 [Source:HGNC Symbol%3BAcc:20096]	-	-	-	-
ENSG00000151229	10027	284	1.74	316	1.96	366	2.22	281	1.69	182	1.16	150	0.98	91	0.58	234.632	-1.043	0.181036	-5.76126	8.3489e-09	1.74425e-07	Down	12	40148823	40499891	-	SLC2A13	solute carrier family 2 (facilitated glucose transporter)%2C member 13 [Source:HGNC Symbol%3BAcc:15956]	GO:0055085:transmembrane transport;	GO:0005886:plasma membrane;GO:0016021:integral component of membrane;	GO:0022891:substrate-specific transmembrane transporter activity;	K08150
ENSG00000254198	403	40	6.11	65	10.04	42	6.35	43	6.43	15	2.37	6	0.98	7	1.12	30.6553	-1.8336	0.318571	-5.7557	8.62822e-09	1.79706e-07	Down	8	42981138	42981540	-	RP11-598P20.3	-	-	-	-	-
ENSG00000128833	10045	184	1.13	219	1.36	247	1.5	175	1.05	98	0.62	106	0.69	76	0.49	155.447	-1.03839	0.180847	-5.74185	9.3649e-09	1.93856e-07	Down	15	52484519	52587995	-	MYO5C	myosin VC [Source:HGNC Symbol%3BAcc:7604]	-	GO:0016459:myosin complex;	GO:0003774:motor activity;GO:0003779:actin binding;GO:0005516:calmodulin binding;GO:0005524:ATP binding;GO:0051015:actin filament binding;	K10357
ENSG00000132329	1234	259	12.91	248	12.51	238	11.75	474	23.15	859	44.3	1105	58.91	1224	63.83	632.911	1.60219	0.279082	5.74093	9.41593e-09	1.94714e-07	Ups	2	238767536	238820756	+	RAMP1	receptor (G protein-coupled) activity modifying protein 1 [Source:HGNC Symbol%3BAcc:9843]	GO:0001525:angiogenesis;GO:0006816:calcium ion transport;GO:0006886:intracellular protein transport;GO:0007186:G-protein coupled receptor signaling pathway;GO:0008277:regulation of G-protein coupled receptor protein signaling pathway;GO:0015031:protein transport;GO:0030819:positive regulation of cAMP biosynthetic process;GO:0031623:receptor internalization;GO:0060050:positive regulation of protei…	GO:0005615:extracellular space;GO:0005886:plasma membrane;GO:0005887:integral component of plasma membrane;GO:0009986:cell surface;GO:0016021:integral component of membrane;GO:0043235:receptor complex;	GO:0004872:receptor activity;GO:0004948:calcitonin receptor activity;GO:0005515:protein binding;GO:0008565:protein transporter activity;GO:0015026:coreceptor activity;GO:0031716:calcitonin receptor binding;	K08447
ENSG00000130751	2582	60	1.43	80	1.93	63	1.49	56	1.31	100	2.46	198	5.04	244	6.08	115.231	1.38667	0.242026	5.72944	1.00765e-08	2.07108e-07	Ups	19	47523077	47549033	+	NPAS1	neuronal PAS domain protein 1 [Source:HGNC Symbol%3BAcc:7894]	GO:0000122:negative regulation of transcription from RNA polymerase II promoter;GO:0006351:transcription, DNA-templated;GO:0007417:central nervous system development;GO:0007610:behavior;	GO:0005634:nucleus;	GO:0003677:DNA binding;GO:0003700:sequence-specific DNA binding transcription factor activity;GO:0004871:signal transducer activity;GO:0046983:protein dimerization activity;	K09098
ENSG00000104290	13770	148	0.66	168	0.76	150	0.66	149	0.65	75	0.35	71	0.34	61	0.29	115.739	-1.04683	0.18286	-5.72479	1.03561e-08	2.12212e-07	Down	8	28351729	28431775	+	FZD3	frizzled family receptor 3 [Source:HGNC Symbol%3BAcc:4041]	GO:0001736:establishment of planar polarity;GO:0001764:neuron migration;GO:0001843:neural tube closure;GO:0001942:hair follicle development;GO:0001944:vasculature development;GO:0007199:G-protein coupled receptor signaling pathway coupled to cGMP nucleotide second messenger;GO:0008406:gonad development;GO:0021754:facial nucleus development;GO:0030182:neuron differentiation;GO:0033278:cell prolife…	GO:0005737:cytoplasm;GO:0005886:plasma membrane;GO:0016021:integral component of membrane;GO:0016324:apical plasma membrane;GO:0016328:lateral plasma membrane;GO:0030424:axon;GO:0030425:dendrite;GO:0032589:neuron projection membrane;GO:0043025:neuronal cell body;GO:0045177:apical part of cell;GO:0048786:presynaptic active zone;	GO:0004930:G-protein coupled receptor activity;GO:0005515:protein binding;GO:0017147:Wnt-protein binding;GO:0030165:PDZ domain binding;GO:0042813:Wnt-activated receptor activity;	K02329
ENSG00000164251	2958	231	4.8	161	3.39	209	4.3	219	4.46	583	12.54	435	9.67	277	6.03	299.854	1.05736	0.184795	5.72182	1.05389e-08	2.15523e-07	Ups	5	76114758	76131140	+	F2RL1	coagulation factor II (thrombin) receptor-like 1 [Source:HGNC Symbol%3BAcc:3538]	GO:0002286:T cell activation involved in immune response;GO:0002690:positive regulation of leukocyte chemotaxis;GO:0002741:positive regulation of cytokine secretion involved in immune response;GO:0003104:positive regulation of glomerular filtration;GO:0006954:inflammatory response;GO:0007186:G-protein coupled receptor signaling pathway;GO:0007204:positive regulation of cytosolic calcium ion conce…	GO:0005794:Golgi apparatus;GO:0005886:plasma membrane;GO:0005887:integral component of plasma membrane;GO:0016021:integral component of membrane;GO:0031143:pseudopodium;	GO:0001965:G-protein alpha-subunit binding;GO:0004872:receptor activity;GO:0004930:G-protein coupled receptor activity;GO:0005102:receptor binding;GO:0005515:protein binding;GO:0015057:thrombin receptor activity;GO:0031681:G-protein beta-subunit binding;	K04234
ENSG00000026025	4965	1013	12.55	374	4.69	794	9.74	775	9.41	3868	49.58	4893	64.83	2128	27.58	1967.96	1.86661	0.326332	5.71997	1.06545e-08	2.17229e-07	Ups	10	17270258	17279592	+	VIM	vimentin [Source:HGNC Symbol%3BAcc:12692]	GO:0006915:apoptotic process;GO:0006921:cellular component disassembly involved in execution phase of apoptosis;GO:0006928:movement of cell or subcellular component;GO:0010977:negative regulation of neuron projection development;GO:0014002:astrocyte development;GO:0019048:modulation by virus of host morphology or physiology;GO:0030049:muscle filament sliding;GO:0045109:intermediate filament organ…	GO:0005737:cytoplasm;GO:0005777:peroxisome;GO:0005829:cytosol;GO:0005856:cytoskeleton;GO:0005882:intermediate filament;GO:0005886:plasma membrane;GO:0031252:cell leading edge;GO:0042995:cell projection;GO:0045111:intermediate filament cytoskeleton;GO:0070062:extracellular exosome;	GO:0005198:structural molecule activity;GO:0005200:structural constituent of cytoskeleton;GO:0005212:structural constituent of eye lens;GO:0005515:protein binding;GO:0008022:protein C-terminus binding;GO:0042802:identical protein binding;GO:0097110:scaffold protein binding;	K07606
ENSG00000185900	1868	78	2.57	103	3.43	52	1.7	86	2.77	32	1.09	19	0.67	11	0.38	53.5425	-1.6244	0.284332	-5.71302	1.10989e-08	2.25838e-07	Down	8	42948658	42978577	+	POMK	protein-O-mannose kinase [Source:HGNC Symbol%3BAcc:26267]	-	-	-	K17547
ENSG00000251629	1926	91	2.91	107	3.46	112	3.54	81	2.53	21	0.69	39	1.33	38	1.27	68.7943	-1.37428	0.240777	-5.70767	1.14533e-08	2.31194e-07	Down	5	20611949	20937800	+	RP11-774D14.1	-	-	-	-	-
ENSG00000139970	6209	12	0.12	14	0.14	12	0.12	23	0.22	51	0.52	119	1.26	39	0.4	38.39	1.80263	0.316168	5.70148	1.18771e-08	2.39037e-07	Ups	14	60062694	60337684	-	RTN1	reticulon 1 [Source:HGNC Symbol%3BAcc:10467]	GO:0007165:signal transduction;GO:0030182:neuron differentiation;	GO:0016021:integral component of membrane;GO:0030176:integral component of endoplasmic reticulum membrane;	GO:0004871:signal transducer activity;GO:0005515:protein binding;	-
ENSG00000167702	4447	144	1.99	123	1.72	122	1.67	202	2.74	292	4.18	362	5.35	254	3.68	213.202	1.02533	0.179979	5.69694	1.21974e-08	2.44997e-07	Ups	8	145691426	145699585	+	KIFC2	kinesin family member C2 [Source:HGNC Symbol%3BAcc:29530]	GO:0007018:microtubule-based movement;	GO:0005737:cytoplasm;GO:0005871:kinesin complex;GO:0005874:microtubule;	GO:0003777:microtubule motor activity;GO:0005524:ATP binding;GO:0008017:microtubule binding;	K10406
ENSG00000181444	2734	83	1.87	64	1.46	82	1.83	55	1.21	336	7.82	181	4.36	108	2.54	128.953	1.42389	0.250058	5.69423	1.2393e-08	2.48436e-07	Ups	7	149461271	149470568	-	ZNF467	zinc finger protein 467 [Source:HGNC Symbol%3BAcc:23154]	GO:0006351:transcription, DNA-templated;GO:0006355:regulation of transcription, DNA-templated;	GO:0005634:nucleus;	GO:0003677:DNA binding;GO:0046872:metal ion binding;	K09228
ENSG00000173157	7182	68	0.58	57	0.49	83	0.7	110	0.92	24	0.21	27	0.25	19	0.17	54.3852	-1.50397	0.264516	-5.68575	1.30242e-08	2.59807e-07	Down	12	43747669	43945724	-	ADAMTS20	ADAM metallopeptidase with thrombospondin type 1 motif%2C 20 [Source:HGNC Symbol%3BAcc:17178]	GO:0006508:proteolysis;	GO:0005578:proteinaceous extracellular matrix;GO:0031012:extracellular matrix;	GO:0004222:metalloendopeptidase activity;GO:0008270:zinc ion binding;	K09609
ENSG00000172469	5187	240	2.85	313	3.76	292	3.43	210	2.44	150	1.84	82	1.04	103	1.28	195.817	-1.11515	0.196358	-5.67917	1.35349e-08	2.692e-07	Down	6	96025419	96057333	+	MANEA	mannosidase%2C endo-alpha [Source:HGNC Symbol%3BAcc:21072]	GO:0018279:protein N-linked glycosylation via asparagine;GO:0043687:post-translational protein modification;GO:0044267:cellular protein metabolic process;	GO:0000139:Golgi membrane;GO:0005794:Golgi apparatus;GO:0016021:integral component of membrane;	GO:0004569:glycoprotein endo-alpha-1,2-mannosidase activity;	K15538
ENSG00000122861	2950	74	1.54	91	1.92	91	1.88	102	2.08	181	3.9	173	3.86	185	4.04	128.047	1.00382	0.177042	5.66995	1.42841e-08	2.83269e-07	Ups	10	75668935	75677255	+	PLAU	plasminogen activator%2C urokinase [Source:HGNC Symbol%3BAcc:9052]	GO:0001666:response to hypoxia;GO:0006508:proteolysis;GO:0006935:chemotaxis;GO:0007165:signal transduction;GO:0007596:blood coagulation;GO:0010469:regulation of receptor activity;GO:0014909:smooth muscle cell migration;GO:0014910:regulation of smooth muscle cell migration;GO:0033628:regulation of cell adhesion mediated by integrin;GO:0042127:regulation of cell proliferation;GO:0042730:fibrinolysi…	GO:0005576:extracellular region;GO:0005615:extracellular space;GO:0005886:plasma membrane;GO:0009986:cell surface;	GO:0004252:serine-type endopeptidase activity;GO:0005515:protein binding;	K01348
ENSG00000122694	3016	29	0.59	17	0.35	18	0.36	13	0.26	84	1.77	72	1.57	46	0.98	39.691	1.59172	0.280937	5.66578	1.46359e-08	2.8968e-07	Ups	9	36136732	36163910	+	GLIPR2	GLI pathogenesis-related 2 [Source:HGNC Symbol%3BAcc:18007]	-	GO:0000139:Golgi membrane;GO:0005576:extracellular region;	-	-
ENSG00000148516	8561	234	1.68	198	1.44	234	1.66	251	1.77	137	1.02	107	0.82	76	0.57	173.725	-1.00262	0.177388	-5.65212	1.58481e-08	3.09747e-07	Down	10	31607424	31818742	+	ZEB1	zinc finger E-box binding homeobox 1 [Source:HGNC Symbol%3BAcc:11642]	GO:0000122:negative regulation of transcription from RNA polymerase II promoter;GO:0006351:transcription, DNA-templated;GO:0006357:regulation of transcription from RNA polymerase II promoter;GO:0006955:immune response;GO:0007389:pattern specification process;GO:0008283:cell proliferation;GO:0008285:negative regulation of cell proliferation;GO:0010464:regulation of mesenchymal cell proliferation;G…	GO:0005634:nucleus;GO:0005667:transcription factor complex;GO:0005730:nucleolus;GO:0005737:cytoplasm;	GO:0003676:nucleic acid binding;GO:0003682:chromatin binding;GO:0003690:double-stranded DNA binding;GO:0003700:sequence-specific DNA binding transcription factor activity;GO:0003713:transcription coactivator activity;GO:0003714:transcription corepressor activity;GO:0005515:protein binding;GO:0008134:transcription factor binding;GO:0008270:zinc ion binding;GO:0043565:sequence-specific DNA binding;…	K09299
ENSG00000139209	4143	1228	18.23	1314	19.75	1432	21.05	835	12.15	759	11.66	450	7.15	444	6.9	908.744	-1.02068	0.18059	-5.65192	1.58667e-08	3.09812e-07	Down	12	47158546	47226191	-	SLC38A4	solute carrier family 38%2C member 4 [Source:HGNC Symbol%3BAcc:14679]	GO:0006811:ion transport;GO:0006814:sodium ion transport;GO:0006865:amino acid transport;GO:0055085:transmembrane transport;	GO:0005886:plasma membrane;GO:0016021:integral component of membrane;	GO:0015171:amino acid transmembrane transporter activity;GO:0015293:symporter activity;	K14991
ENSG00000105374	935	20	1.32	15	1	30	1.95	12	0.77	0	0	1	0.07	1	0.07	10.9846	-2.23683	0.396075	-5.64747	1.62824e-08	3.1732e-07	Down	19	51874860	51875969	-	NKG7	natural killer cell group 7 sequence [Source:HGNC Symbol%3BAcc:7830]	-	GO:0005887:integral component of plasma membrane;GO:0016021:integral component of membrane;	-	-
ENSG00000117691	1290	110	5.25	81	3.91	105	4.96	100	4.67	196	9.67	170	8.67	308	15.37	153.499	1.16195	0.206159	5.63619	1.73849e-08	3.37188e-07	Ups	1	212606229	212619714	+	NENF	neudesin neurotrophic factor [Source:HGNC Symbol%3BAcc:30384]	GO:0043410:positive regulation of MAPK cascade;	GO:0005615:extracellular space;	GO:0008083:growth factor activity;GO:0020037:heme binding;GO:0046872:metal ion binding;	-
ENSG00000133454	9706	43	0.27	60	0.38	55	0.35	53	0.33	148	0.97	221	1.5	81	0.54	93.8187	1.38361	0.24557	5.63429	1.75783e-08	3.39965e-07	Ups	22	26138111	26427007	+	MYO18B	myosin XVIIIB [Source:HGNC Symbol%3BAcc:18150]	-	GO:0005634:nucleus;GO:0005730:nucleolus;GO:0005737:cytoplasm;GO:0016459:myosin complex;GO:0016461:unconventional myosin complex;GO:0030017:sarcomere;	GO:0003774:motor activity;GO:0003779:actin binding;GO:0005524:ATP binding;	K10362
ENSG00000241592	172	55	19.67	53	19.18	65	23.01	51	17.87	24	8.88	5	1.91	3	1.12	35.7743	-1.83719	0.327097	-5.61666	1.94686e-08	3.72971e-07	Down	3	142679214	142679385	+	RP11-372E1.7	-	-	-	-	-
ENSG00000135409	3518	97	1.7	84	1.49	131	2.27	132	2.26	243	4.4	336	6.28	172	3.15	169.583	1.13531	0.202227	5.61404	1.97657e-08	3.77386e-07	Ups	12	53817639	53825318	+	AMHR2	anti-Mullerian hormone receptor%2C type II [Source:HGNC Symbol%3BAcc:465]	GO:0001880:Mullerian duct regression;GO:0007165:signal transduction;GO:0007179:transforming growth factor beta receptor signaling pathway;GO:0007548:sex differentiation;	GO:0005887:integral component of plasma membrane;	GO:0004872:receptor activity;GO:0005026:transforming growth factor beta receptor activity, type II;GO:0005515:protein binding;GO:0005524:ATP binding;GO:0042562:hormone binding;GO:0046872:metal ion binding;	K04672
ENSG00000104863	1753	25	0.88	23	0.82	25	0.87	39	1.34	65	2.36	89	3.34	90	3.3	50.9967	1.4174	0.252763	5.60762	2.05128e-08	3.89667e-07	Ups	19	49617581	49621717	+	LIN7B	lin-7 homolog B (C. elegans) [Source:HGNC Symbol%3BAcc:17788]	GO:0006887:exocytosis;GO:0007269:neurotransmitter secretion;GO:0015031:protein transport;	GO:0005923:bicellular tight junction;GO:0014069:postsynaptic density;GO:0016323:basolateral plasma membrane;GO:0043005:neuron projection;GO:0045211:postsynaptic membrane;	GO:0019904:protein domain specific binding;	K04264
ENSG00000204282	4402	74	1.03	75	1.06	74	1.02	107	1.46	213	3.08	147	2.2	178	2.6	123.918	1.09883	0.196039	5.60516	2.08066e-08	3.9451e-07	Ups	17	76103479	76107880	-	TNRC6C-AS1	TNRC6C antisense RNA 1 [Source:HGNC Symbol%3BAcc:44360]	-	-	-	-
ENSG00000255517	2057	87	2.6	89	2.69	90	2.66	115	3.37	152	4.7	238	7.61	215	6.73	140.774	1.06815	0.190632	5.60324	2.10382e-08	3.98158e-07	Ups	11	66240961	66247704	-	CTD-3074O7.5	-	-	-	-	-
ENSG00000137502	11701	283	1.49	345	1.84	354	1.84	231	1.19	155	0.84	162	0.91	93	0.51	228.18	-1.04454	0.186528	-5.59991	2.14461e-08	4.04746e-07	Down	11	82684175	82782965	-	RAB30	RAB30%2C member RAS oncogene family [Source:HGNC Symbol%3BAcc:9770]	GO:0007030:Golgi organization;GO:0007264:small GTPase mediated signal transduction;GO:0015031:protein transport;	GO:0005795:Golgi stack;GO:0005801:cis-Golgi network;GO:0005802:trans-Golgi network;GO:0016020:membrane;GO:0031985:Golgi cisterna;	GO:0003924:GTPase activity;GO:0005525:GTP binding;	K07917
ENSG00000138376	6062	166	1.68	147	1.51	173	1.74	158	1.57	92	0.97	65	0.71	60	0.64	120.993	-1.04131	0.186193	-5.59261	2.23677e-08	4.19797e-07	Down	2	215590370	215674428	-	BARD1	BRCA1 associated RING domain 1 [Source:HGNC Symbol%3BAcc:952]	GO:0001894:tissue homeostasis;GO:0006281:DNA repair;GO:0006974:cellular response to DNA damage stimulus;GO:0007050:cell cycle arrest;GO:0016567:protein ubiquitination;GO:0031441:negative regulation of mRNA 3'-end processing;GO:0042325:regulation of phosphorylation;GO:0043065:positive regulation of apoptotic process;GO:0043066:negative regulation of apoptotic process;GO:0045732:positive regulation…	GO:0000151:ubiquitin ligase complex;GO:0005634:nucleus;GO:0005737:cytoplasm;GO:0031436:BRCA1-BARD1 complex;GO:0070531:BRCA1-A complex;	GO:0003723:RNA binding;GO:0004842:ubiquitin-protein transferase activity;GO:0005515:protein binding;GO:0008270:zinc ion binding;GO:0019900:kinase binding;GO:0042803:protein homodimerization activity;GO:0046982:protein heterodimerization activity;	K10683
ENSG00000172247	1664	11	0.41	15	0.56	9	0.33	20	0.72	42	1.61	82	3.24	45	1.74	32.0024	1.71196	0.306157	5.59178	2.24756e-08	4.21045e-07	Ups	11	47611216	47616211	-	C1QTNF4	C1q and tumor necrosis factor related protein 4 [Source:HGNC Symbol%3BAcc:14346]	-	GO:0005615:extracellular space;	GO:0005125:cytokine activity;	K19470
ENSG00000162367	5706	9	0.1	15	0.16	15	0.16	8	0.08	64	0.71	53	0.61	32	0.36	27.9492	1.73419	0.310173	5.59104	2.25719e-08	4.22459e-07	Ups	1	47681962	47697892	-	TAL1	T-cell acute lymphocytic leukemia 1 [Source:HGNC Symbol%3BAcc:11556]	GO:0000122:negative regulation of transcription from RNA polymerase II promoter;GO:0001525:angiogenesis;GO:0006357:regulation of transcription from RNA polymerase II promoter;GO:0007626:locomotory behavior;GO:0021527:spinal cord association neuron differentiation;GO:0030097:hemopoiesis;GO:0030218:erythrocyte differentiation;GO:0030219:megakaryocyte differentiation;GO:0030220:platelet formation;GO…	GO:0000118:histone deacetylase complex;GO:0000790:nuclear chromatin;GO:0005634:nucleus;GO:0005667:transcription factor complex;GO:0033193:Lsd1/2 complex;	GO:0000980:RNA polymerase II distal enhancer sequence-specific DNA binding;GO:0000981:sequence-specific DNA binding RNA polymerase II transcription factor activity;GO:0001085:RNA polymerase II transcription factor binding;GO:0003682:chromatin binding;GO:0003700:sequence-specific DNA binding transcription factor activity;GO:0005515:protein binding;GO:0019899:enzyme binding;GO:0042826:histone deace…	K09068
ENSG00000260963	1137	102	5.52	77	4.22	86	4.61	134	7.1	198	11.08	211	12.21	207	11.72	144.703	1.03466	0.185085	5.59021	2.26802e-08	4.23314e-07	Ups	16	52641261	52647820	+	RP11-297L17.2	-	-	-	-	-
ENSG00000168389	3987	2	0.03	0	0	1	0.02	2	0.03	15	0.24	24	0.4	18	0.29	8.91847	2.19969	0.394037	5.58244	2.37172e-08	4.41049e-07	Ups	1	40420802	40435638	+	MFSD2A	major facilitator superfamily domain containing 2A [Source:HGNC Symbol%3BAcc:25897]	GO:0006810:transport;	GO:0005789:endoplasmic reticulum membrane;GO:0005886:plasma membrane;GO:0016021:integral component of membrane;	-	-
ENSG00000101298	5572	7	0.08	4	0.04	6	0.07	13	0.14	34	0.39	43	0.51	36	0.42	20.4992	1.85351	0.332192	5.57964	2.41014e-08	4.46557e-07	Ups	20	1246960	1289972	+	SNPH	syntaphilin [Source:HGNC Symbol%3BAcc:15931]	GO:0007269:neurotransmitter secretion;GO:0007420:brain development;GO:0016081:synaptic vesicle docking;GO:0030182:neuron differentiation;	GO:0005575:cellular_component;GO:0005881:cytoplasmic microtubule;GO:0005886:plasma membrane;GO:0016021:integral component of membrane;GO:0030054:cell junction;GO:0031966:mitochondrial membrane;GO:0042734:presynaptic membrane;GO:0043005:neuron projection;GO:0043025:neuronal cell body;	GO:0017075:syntaxin-1 binding;	-
ENSG00000129534	6250	469	4.62	407	4.05	388	3.78	287	2.77	233	2.37	178	1.87	126	1.3	293.185	-1.01164	0.181412	-5.57646	2.45457e-08	4.53135e-07	Down	14	45672393	45722743	-	MIS18BP1	MIS18 binding protein 1 [Source:HGNC Symbol%3BAcc:20190]	GO:0006334:nucleosome assembly;GO:0007067:mitotic nuclear division;GO:0034080:CENP-A containing nucleosome assembly;GO:0051301:cell division;	GO:0000775:chromosome, centromeric region;GO:0005654:nucleoplasm;	GO:0003677:DNA binding;GO:0003682:chromatin binding;	K09228
ENSG00000168427	3726	51	0.84	55	0.92	63	1.03	47	0.76	94	1.61	137	2.42	171	2.95	88.6437	1.2547	0.22528	5.56951	2.55459e-08	4.70318e-07	Ups	2	239047363	239061588	+	KLHL30	kelch-like family member 30 [Source:HGNC Symbol%3BAcc:24770]	-	-	-	K10466
ENSG00000233280	4261	77	1.11	61	0.89	67	0.96	49	0.69	22	0.33	21	0.32	5	0.08	42.1723	-1.63176	0.293266	-5.56411	2.63497e-08	4.83363e-07	Down	3	97540884	97594132	+	CRYBG3	Beta/gamma crystallin domain-containing protein 3%3B cDNA FLJ60082%2C weakly similar to Uro-adherence factor A [Source:UniProtKB/TrEMBL%3BAcc:B4DLE8]	-	-	-	-
ENSG00000142279	8262	13	0.1	8	0.06	8	0.06	16	0.12	62	0.48	41	0.33	38	0.3	26.5789	1.72611	0.310443	5.56015	2.69548e-08	4.93571e-07	Ups	19	34971874	34997258	+	WTIP	Wilms tumor 1 interacting protein [Source:HGNC Symbol%3BAcc:20964]	GO:0001666:response to hypoxia;GO:0006351:transcription, DNA-templated;GO:0006355:regulation of transcription, DNA-templated;GO:0007010:cytoskeleton organization;GO:0022604:regulation of cell morphogenesis;GO:0035195:gene silencing by miRNA;GO:0035331:negative regulation of hippo signaling;GO:2000637:positive regulation of gene silencing by miRNA;	GO:0000932:cytoplasmic mRNA processing body;GO:0005634:nucleus;GO:0005912:adherens junction;	GO:0003714:transcription corepressor activity;GO:0005515:protein binding;GO:0008270:zinc ion binding;	K16682
ENSG00000259230	1603	8	0.31	13	0.5	17	0.65	10	0.38	41	1.63	37	1.52	83	3.33	30.3115	1.78229	0.321483	5.54395	2.95729e-08	5.36673e-07	Ups	14	103011591	103022163	+	CTD-2555C10.3	-	-	-	-	-
ENSG00000167157	1233	5	0.25	3	0.15	11	0.54	9	0.44	55	2.84	44	2.35	21	1.1	21.0539	1.91889	0.346307	5.54102	3.00721e-08	5.44759e-07	Ups	9	132427920	132484875	+	PRRX2	paired related homeobox 2 [Source:HGNC Symbol%3BAcc:21338]	GO:0002053:positive regulation of mesenchymal cell proliferation;GO:0006355:regulation of transcription, DNA-templated;GO:0007275:multicellular organismal development;GO:0030326:embryonic limb morphogenesis;GO:0042472:inner ear morphogenesis;GO:0042474:middle ear morphogenesis;GO:0045880:positive regulation of smoothened signaling pathway;GO:0048701:embryonic cranial skeleton morphogenesis;GO:004…	GO:0000228:nuclear chromosome;GO:0005634:nucleus;	GO:0003700:sequence-specific DNA binding transcription factor activity;GO:0043565:sequence-specific DNA binding;	K09329
ENSG00000184481	3447	65	1.16	66	1.19	73	1.29	69	1.21	167	3.08	160	3.05	110	2.05	100.917	1.07021	0.193345	5.53526	3.10772e-08	5.61695e-07	Ups	X	70316047	70323385	+	FOXO4	forkhead box O4 [Source:HGNC Symbol%3BAcc:7139]	GO:0000080:mitotic G1 phase;GO:0006355:regulation of transcription, DNA-templated;GO:0006366:transcription from RNA polymerase II promoter;GO:0007050:cell cycle arrest;GO:0007095:mitotic G2 DNA damage checkpoint;GO:0007173:epidermal growth factor receptor signaling pathway;GO:0007389:pattern specification process;GO:0007517:muscle organ development;GO:0008285:negative regulation of cell prolifera…	GO:0005634:nucleus;GO:0005654:nucleoplasm;GO:0005667:transcription factor complex;GO:0005737:cytoplasm;GO:0005829:cytosol;	GO:0001071:nucleic acid binding transcription factor activity;GO:0003677:DNA binding;GO:0003690:double-stranded DNA binding;GO:0003700:sequence-specific DNA binding transcription factor activity;GO:0003705:RNA polymerase II distal enhancer sequence-specific DNA binding transcription factor activity;GO:0005515:protein binding;GO:0008134:transcription factor binding;GO:0008301:DNA binding, bending;…	K12358
ENSG00000150687	11725	140	0.73	75	0.4	72	0.37	63	0.32	288	1.56	610	3.42	307	1.69	221.653	1.79424	0.325063	5.51966	3.39655e-08	6.09309e-07	Ups	11	86502101	86663952	+	PRSS23	protease%2C serine%2C 23 [Source:HGNC Symbol%3BAcc:14370]	GO:0006508:proteolysis;	GO:0005576:extracellular region;GO:0005634:nucleus;	GO:0004252:serine-type endopeptidase activity;	K09627;K02354;K17985
ENSG00000107872	2593	328	7.78	259	6.22	186	4.37	337	7.83	443	10.87	572	14.51	672	16.68	399.857	1.01864	0.184752	5.51355	3.51665e-08	6.29186e-07	Ups	10	104178946	104182893	+	FBXL15	F-box and leucine-rich repeat protein 15 [Source:HGNC Symbol%3BAcc:28155]	GO:0000086:G2/M transition of mitotic cell cycle;GO:0009953:dorsal/ventral pattern formation;GO:0016567:protein ubiquitination;GO:0030282:bone mineralization;GO:0030513:positive regulation of BMP signaling pathway;GO:0031146:SCF-dependent proteasomal ubiquitin-dependent protein catabolic process;	GO:0005737:cytoplasm;GO:0019005:SCF ubiquitin ligase complex;	GO:0004842:ubiquitin-protein transferase activity;GO:0005515:protein binding;	K10281
ENSG00000205277	17130	32	0.11	13	0.05	22	0.08	30	0.11	56	0.21	73	0.28	127	0.48	50.9167	1.5991	0.290202	5.5103	3.5823e-08	6.38681e-07	Ups	7	100612904	100662230	+	MUC12	mucin 12%2C cell surface associated [Source:HGNC Symbol%3BAcc:7510]	GO:0001558:regulation of cell growth;GO:0016266:O-glycan processing;GO:0043687:post-translational protein modification;GO:0044267:cellular protein metabolic process;	GO:0005796:Golgi lumen;GO:0005887:integral component of plasma membrane;	GO:0003674:molecular_function;	-
ENSG00000164342	6724	42	0.38	66	0.61	52	0.47	30	0.27	16	0.15	8	0.08	3	0.03	30.4412	-1.82081	0.332367	-5.47831	4.29408e-08	7.52371e-07	Down	4	186990306	187009223	+	TLR3	toll-like receptor 3 [Source:HGNC Symbol%3BAcc:11849]	GO:0002224:toll-like receptor signaling pathway;GO:0002756:MyD88-independent toll-like receptor signaling pathway;GO:0006954:inflammatory response;GO:0006972:hyperosmotic response;GO:0007165:signal transduction;GO:0007249:I-kappaB kinase/NF-kappaB signaling;GO:0007250:activation of NF-kappaB-inducing kinase activity;GO:0007252:I-kappaB phosphorylation;GO:0009597:detection of virus;GO:0032722:posi…	GO:0000139:Golgi membrane;GO:0005737:cytoplasm;GO:0005789:endoplasmic reticulum membrane;GO:0005887:integral component of plasma membrane;GO:0009986:cell surface;GO:0010008:endosome membrane;GO:0016020:membrane;GO:0016021:integral component of membrane;GO:0036020:endolysosome membrane;	GO:0003725:double-stranded RNA binding;GO:0004872:receptor activity;GO:0004888:transmembrane signaling receptor activity;	K05401
ENSG00000188878	6731	66	0.6	50	0.46	52	0.47	68	0.61	130	1.23	129	1.26	120	1.15	87.6249	1.07802	0.196826	5.47699	4.32613e-08	7.56681e-07	Ups	17	73905655	73937221	-	FBF1	Fas (TNFRSF6) binding factor 1 [Source:HGNC Symbol%3BAcc:24674]	GO:0042384:cilium assembly;GO:0043297:apical junction assembly;GO:0090162:establishment of epithelial cell polarity;	GO:0000922:spindle pole;GO:0005814:centriole;GO:0043296:apical junction complex;GO:0045095:keratin filament;	GO:0005515:protein binding;	K16471
ENSG00000214719	6036	144	1.47	186	1.92	182	1.84	149	1.49	97	1.02	36	0.39	40	0.43	117.223	-1.32553	0.24218	-5.47336	4.41592e-08	7.70397e-07	Down	17	28903482	28999807	+	AC005562.1	-	-	-	-	-
ENSG00000085741	2401	23	0.59	19	0.49	24	0.61	12	0.3	63	1.67	69	1.89	52	1.39	37.3649	1.48109	0.271494	5.45533	4.88807e-08	8.408e-07	Ups	11	75897369	75921780	-	WNT11	wingless-type MMTV integration site family%2C member 11 [Source:HGNC Symbol%3BAcc:12776]	GO:0001649:osteoblast differentiation;GO:0003151:outflow tract morphogenesis;GO:0006468:protein phosphorylation;GO:0010628:positive regulation of gene expression;GO:0030182:neuron differentiation;GO:0030282:bone mineralization;GO:0030308:negative regulation of cell growth;GO:0030325:adrenal gland development;GO:0030335:positive regulation of cell migration;GO:0030336:negative regulation of cell m…	GO:0005576:extracellular region;GO:0005578:proteinaceous extracellular matrix;GO:0005615:extracellular space;GO:0005737:cytoplasm;	GO:0005109:frizzled binding;GO:0030295:protein kinase activator activity;GO:0044212:transcription regulatory region DNA binding;	K01384
ENSG00000088881	3716	213	3.53	220	3.69	175	2.87	159	2.58	257	4.4	457	8.09	520	9.01	286.576	1.08539	0.199009	5.45398	4.92548e-08	8.45493e-07	Ups	20	2673524	2740753	+	EBF4	early B-cell factor 4 [Source:HGNC Symbol%3BAcc:29278]	GO:0006351:transcription, DNA-templated;GO:0006355:regulation of transcription, DNA-templated;GO:0007275:multicellular organismal development;	GO:0005634:nucleus;	GO:0003677:DNA binding;GO:0008134:transcription factor binding;GO:0046872:metal ion binding;GO:0046983:protein dimerization activity;	K09103
ENSG00000186314	5375	61	0.7	80	0.93	98	1.11	94	1.05	34	0.4	25	0.31	25	0.3	58.6291	-1.35756	0.249294	-5.44564	5.16198e-08	8.80877e-07	Down	5	144851362	145214932	-	PRELID2	PRELI domain containing 2 [Source:HGNC Symbol%3BAcc:28306]	-	GO:0005739:mitochondrion;	-	K01368
ENSG00000102109	1347	39	1.78	79	3.65	59	2.67	90	4.03	289	13.65	2126	103.83	622	29.72	471.41	2.17832	0.400493	5.43911	5.35483e-08	9.08442e-07	Ups	X	48689504	48694035	-	PCSK1N	proprotein convertase subtilisin/kexin type 1 inhibitor [Source:HGNC Symbol%3BAcc:17301]	GO:0002021:response to dietary excess;GO:0007218:neuropeptide signaling pathway;GO:0009409:response to cold;GO:0010951:negative regulation of endopeptidase activity;GO:0016486:peptide hormone processing;	GO:0005615:extracellular space;GO:0005794:Golgi apparatus;GO:0005802:trans-Golgi network;GO:0030141:secretory granule;	GO:0004866:endopeptidase inhibitor activity;GO:0004867:serine-type endopeptidase inhibitor activity;GO:0005102:receptor binding;	-
ENSG00000146700	2819	49	1.07	21	0.46	59	1.27	58	1.24	159	3.59	162	3.78	84	1.92	83.9802	1.39677	0.256886	5.43732	5.4087e-08	9.15288e-07	Ups	7	76018651	76039012	-	SRCRB4D	scavenger receptor cysteine rich domain containing%2C group B (4 domains) [Source:HGNC Symbol%3BAcc:14461]	-	GO:0005576:extracellular region;GO:0016020:membrane;	GO:0005044:scavenger receptor activity;	K16198
ENSG00000168938	2098	142	4.16	114	3.38	167	4.85	91	2.61	208	6.31	306	9.59	286	8.77	187.345	1.04405	0.192084	5.43539	5.46759e-08	9.24482e-07	Ups	5	122358945	122372436	-	PPIC	peptidylprolyl isomerase C (cyclophilin C) [Source:HGNC Symbol%3BAcc:9256]	GO:0006457:protein folding;GO:0007165:signal transduction;	GO:0005737:cytoplasm;	GO:0003755:peptidyl-prolyl cis-trans isomerase activity;GO:0016018:cyclosporin A binding;GO:0051082:unfolded protein binding;	K09563
ENSG00000152931	9752	23	0.15	17	0.11	6	0.04	30	0.19	67	0.44	59	0.4	86	0.57	41.4421	1.6296	0.29982	5.43524	5.47216e-08	9.24485e-07	Ups	5	59783540	59843484	+	PART1	prostate androgen-regulated transcript 1 (non-protein coding) [Source:HGNC Symbol%3BAcc:17263]	-	-	-	-
ENSG00000205809	1489	4	0.17	1	0.04	2	0.08	0	0	18	0.77	28	1.24	16	0.69	9.87486	2.1212	0.390404	5.43335	5.53059e-08	9.33154e-07	Ups	12	10579453	10594899	-	KLRC2	killer cell lectin-like receptor subfamily C%2C member 2 [Source:HGNC Symbol%3BAcc:6375]	GO:0006968:cellular defense response;GO:0007165:signal transduction;GO:0045087:innate immune response;	GO:0005886:plasma membrane;GO:0005887:integral component of plasma membrane;	GO:0004888:transmembrane signaling receptor activity;GO:0005515:protein binding;GO:0030246:carbohydrate binding;	K06541
ENSG00000169249	2077	80	2.37	81	2.43	76	2.23	58	1.68	140	4.29	158	5	153	4.74	106.402	1.0185	0.187631	5.42822	5.69178e-08	9.56812e-07	Ups	X	15808595	15841383	+	ZRSR2	zinc finger (CCCH type)%2C RNA-binding motif and serine/arginine rich 2 [Source:HGNC Symbol%3BAcc:23019]	GO:0000245:spliceosomal complex assembly;GO:0000398:mRNA splicing, via spliceosome;GO:0008380:RNA splicing;	GO:0005689:U12-type spliceosomal complex;	GO:0000166:nucleotide binding;GO:0005515:protein binding;GO:0030628:pre-mRNA 3'-splice site binding;GO:0046872:metal ion binding;	K04613
ENSG00000185567	18771	0	0	1	0	0	0	0	0	4	0.01	21	0.07	24	0.08	7.30303	2.18818	0.403494	5.42309	5.85786e-08	9.83625e-07	Ups	14	105403581	105444694	-	AHNAK2	AHNAK nucleoprotein 2 [Source:HGNC Symbol%3BAcc:20125]	-	GO:0005634:nucleus;	-	-
ENSG00000185483	6836	131	1.18	120	1.09	112	1	100	0.88	52	0.48	53	0.51	41	0.39	85.5724	-1.11571	0.205737	-5.42299	5.86097e-08	9.83625e-07	Down	1	64239693	64647181	+	ROR1	receptor tyrosine kinase-like orphan receptor 1 [Source:HGNC Symbol%3BAcc:10256]	GO:0007169:transmembrane receptor protein tyrosine kinase signaling pathway;	GO:0005737:cytoplasm;GO:0005886:plasma membrane;GO:0005887:integral component of plasma membrane;	GO:0004714:transmembrane receptor protein tyrosine kinase activity;GO:0005515:protein binding;GO:0005524:ATP binding;GO:0017147:Wnt-protein binding;	K05122
ENSG00000138641	8634	114	0.81	118	0.85	123	0.87	112	0.78	53	0.39	59	0.45	30	0.22	85.4943	-1.161	0.214536	-5.4117	6.24279e-08	1.04168e-06	Down	4	89442199	89629693	+	HERC3	HECT and RLD domain containing E3 ubiquitin protein ligase 3 [Source:HGNC Symbol%3BAcc:4876]	GO:0042787:protein ubiquitination involved in ubiquitin-dependent protein catabolic process;	GO:0005634:nucleus;GO:0005737:cytoplasm;GO:0016023:cytoplasmic membrane-bounded vesicle;	GO:0004842:ubiquitin-protein transferase activity;	K10614;K11001
ENSG00000197479	3436	81	1.45	89	1.61	74	1.31	79	1.39	33	0.61	33	0.63	20	0.37	57.4508	-1.30327	0.240901	-5.40997	6.30337e-08	1.05092e-06	Down	5	140579183	140582618	+	PCDHB11	protocadherin beta 11 [Source:HGNC Symbol%3BAcc:8682]	GO:0007155:cell adhesion;GO:0007156:homophilic cell adhesion via plasma membrane adhesion molecules;GO:0007268:synaptic transmission;GO:0007399:nervous system development;GO:0007416:synapse assembly;GO:0016339:calcium-dependent cell-cell adhesion via plasma membrane cell adhesion molecules;	GO:0005886:plasma membrane;GO:0005887:integral component of plasma membrane;GO:0016021:integral component of membrane;	GO:0005509:calcium ion binding;	K16494
ENSG00000187634	3205	8	0.15	6	0.12	5	0.1	2	0.04	16	0.32	51	1.05	36	0.72	17.8144	1.96061	0.362532	5.40811	6.36942e-08	1.06106e-06	Ups	1	860260	879955	+	SAMD11	sterile alpha motif domain containing 11 [Source:HGNC Symbol%3BAcc:28706]	GO:0000122:negative regulation of transcription from RNA polymerase II promoter;	GO:0005634:nucleus;	GO:0032093:SAM domain binding;GO:0042731:PH domain binding;GO:0043621:protein self-association;	-
ENSG00000081853	4653	170	2.25	238	3.18	163	2.13	179	2.32	104	1.42	74	1.05	70	0.97	140.726	-1.06364	0.197141	-5.39532	6.84017e-08	1.13206e-06	Down	5	140718539	140892546	+	PCDHGA2	protocadherin gamma subfamily A%2C 2 [Source:HGNC Symbol%3BAcc:8700]	GO:0007156:homophilic cell adhesion via plasma membrane adhesion molecules;	GO:0005886:plasma membrane;GO:0016021:integral component of membrane;	GO:0005509:calcium ion binding;	K16495
ENSG00000138735	9756	32	0.2	27	0.17	30	0.19	22	0.14	74	0.48	115	0.78	55	0.36	50.4444	1.40644	0.260783	5.39312	6.92452e-08	1.14322e-06	Ups	4	120415550	120550146	-	PDE5A	phosphodiesterase 5A%2C cGMP-specific [Source:HGNC Symbol%3BAcc:8784]	GO:0007165:signal transduction;GO:0007596:blood coagulation;GO:0009187:cyclic nucleotide metabolic process;GO:0010613:positive regulation of cardiac muscle hypertrophy;GO:0042130:negative regulation of T cell proliferation;GO:0043406:positive regulation of MAP kinase activity;GO:0046068:cGMP metabolic process;GO:0046069:cGMP catabolic process;GO:0055118:negative regulation of cardiac muscle contr…	GO:0005575:cellular_component;GO:0005829:cytosol;	GO:0004114:3',5'-cyclic-nucleotide phosphodiesterase activity;GO:0008270:zinc ion binding;GO:0030553:cGMP binding;GO:0046872:metal ion binding;GO:0047555:3',5'-cyclic-GMP phosphodiesterase activity;	K13762
ENSG00000197085	7373	43	0.36	51	0.43	52	0.43	34	0.28	14	0.12	10	0.09	8	0.07	29.7275	-1.65633	0.307267	-5.39052	7.02537e-08	1.15518e-06	Down	7	34386124	34911194	-	NPSR1-AS1	NPSR1 antisense RNA 1 [Source:HGNC Symbol%3BAcc:22128]	-	-	-	-
ENSG00000137877	12335	168	0.84	155	0.78	109	0.54	179	0.87	222	1.15	450	2.4	327	1.71	229.569	1.0947	0.203178	5.38789	7.12913e-08	1.16845e-06	Ups	15	42140345	42186275	-	SPTBN5	spectrin%2C beta%2C non-erythrocytic 5 [Source:HGNC Symbol%3BAcc:15680]	GO:0007411:axon guidance;GO:0030036:actin cytoskeleton organization;GO:0051693:actin filament capping;	GO:0005829:cytosol;GO:0008091:spectrin;GO:0016020:membrane;	GO:0003779:actin binding;GO:0005543:phospholipid binding;	K06115
ENSG00000059915	6327	56	0.54	40	0.39	42	0.4	55	0.52	97	0.98	121	1.26	111	1.13	74.4564	1.14574	0.212782	5.38455	7.26263e-08	1.18746e-06	Ups	10	104162376	104181296	-	PSD	pleckstrin and Sec7 domain containing [Source:HGNC Symbol%3BAcc:9507]	GO:0007165:signal transduction;GO:0016192:vesicle-mediated transport;GO:0030182:neuron differentiation;GO:0032012:regulation of ARF protein signal transduction;	GO:0001726:ruffle;GO:0005802:trans-Golgi network;GO:0005886:plasma membrane;GO:0016021:integral component of membrane;GO:0030054:cell junction;	GO:0004871:signal transducer activity;GO:0005086:ARF guanyl-nucleotide exchange factor activity;GO:0005543:phospholipid binding;	K12494
ENSG00000070808	6150	7	0.07	7	0.07	11	0.11	22	0.22	56	0.58	80	0.86	29	0.3	30.1376	1.77767	0.33019	5.38379	7.29348e-08	1.19088e-06	Ups	5	149599054	149669854	-	CAMK2A	calcium/calmodulin-dependent protein kinase II alpha [Source:HGNC Symbol%3BAcc:1460]	GO:0000082:G1/S transition of mitotic cell cycle;GO:0006468:protein phosphorylation;GO:0006816:calcium ion transport;GO:0007268:synaptic transmission;GO:0019221:cytokine-mediated signaling pathway;GO:0046777:protein autophosphorylation;GO:0046928:regulation of neurotransmitter secretion;GO:0048168:regulation of neuronal synaptic plasticity;GO:0051092:positive regulation of NF-kappaB transcription…	GO:0005654:nucleoplasm;GO:0005829:cytosol;GO:0005886:plasma membrane;GO:0030054:cell junction;GO:0030666:endocytic vesicle membrane;GO:0042734:presynaptic membrane;	GO:0004674:protein serine/threonine kinase activity;GO:0004683:calmodulin-dependent protein kinase activity;GO:0005515:protein binding;GO:0005516:calmodulin binding;GO:0005524:ATP binding;GO:0016301:kinase activity;GO:0035254:glutamate receptor binding;	K04515
ENSG00000261512	1591	74	2.86	44	1.72	66	2.53	103	3.9	170	6.8	156	6.45	164	6.63	110.821	1.14873	0.213381	5.38344	7.30738e-08	1.19189e-06	Ups	16	46656773	46658363	-	RP11-46D6.1	-	-	-	-	-
ENSG00000069482	1300	289	13.68	260	12.45	260	12.18	188	8.72	312	15.27	635	32.13	680	33.66	375.506	1.10154	0.204702	5.38118	7.40001e-08	1.2041e-06	Ups	11	68451247	68458643	+	GAL	galanin/GMAP prepropeptide [Source:HGNC Symbol%3BAcc:4114]	GO:0006939:smooth muscle contraction;GO:0006954:inflammatory response;GO:0007218:neuropeptide signaling pathway;GO:0007399:nervous system development;GO:0007631:feeding behavior;GO:0030073:insulin secretion;GO:0030252:growth hormone secretion;GO:0031943:regulation of glucocorticoid metabolic process;GO:0032868:response to insulin;GO:0042493:response to drug;GO:0043065:positive regulation of apopt…	GO:0005575:cellular_component;GO:0005576:extracellular region;GO:0005794:Golgi apparatus;GO:0030141:secretory granule;	GO:0005184:neuropeptide hormone activity;GO:0005515:protein binding;	K05244
ENSG00000106976	5585	118	1.3	129	1.44	127	1.38	123	1.33	181	2.06	334	3.93	237	2.73	177.905	1.00179	0.186217	5.37967	7.46208e-08	1.21323e-06	Ups	9	130965658	131017527	+	DNM1	dynamin 1 [Source:HGNC Symbol%3BAcc:2972]	GO:0006897:endocytosis;GO:0006898:receptor-mediated endocytosis;GO:0007032:endosome organization;GO:0031623:receptor internalization;	GO:0005874:microtubule;GO:0030117:membrane coat;	GO:0003924:GTPase activity;GO:0005515:protein binding;GO:0005525:GTP binding;GO:0005543:phospholipid binding;GO:0008022:protein C-terminus binding;GO:0032403:protein complex binding;GO:0042802:identical protein binding;	K01528
ENSG00000206176	1026	14	0.84	9	0.55	17	1.01	13	0.76	41	2.54	42	2.69	65	4.08	28.9382	1.6255	0.302683	5.37029	7.86105e-08	1.27199e-06	Ups	22	20378814	20380440	+	AC023490.1	-	-	-	-	-
ENSG00000108515	4292	209	3	91	1.32	127	1.8	168	2.36	265	3.93	342	5.24	340	5.1	219.72	1.07184	0.199927	5.36114	8.27004e-08	1.33074e-06	Ups	17	4851387	4860426	+	ENO3	enolase 3 (beta%2C muscle) [Source:HGNC Symbol%3BAcc:3354]	GO:0005975:carbohydrate metabolic process;GO:0006006:glucose metabolic process;GO:0006094:gluconeogenesis;GO:0006096:glycolytic process;GO:0007568:aging;GO:0042493:response to drug;GO:0043403:skeletal muscle tissue regeneration;GO:0044281:small molecule metabolic process;	GO:0000015:phosphopyruvate hydratase complex;GO:0005737:cytoplasm;GO:0005829:cytosol;GO:0016020:membrane;	GO:0000287:magnesium ion binding;GO:0004634:phosphopyruvate hydratase activity;GO:0042803:protein homodimerization activity;GO:0046982:protein heterodimerization activity;	K01689
ENSG00000213402	1292	76	3.62	67	3.23	52	2.45	64	2.99	109	5.37	159	8.1	160	7.97	98.1795	1.11049	0.207473	5.35246	8.67664e-08	1.38956e-06	Ups	11	67202981	67205538	-	PTPRCAP	protein tyrosine phosphatase%2C receptor type%2C C-associated protein [Source:HGNC Symbol%3BAcc:9667]	GO:0006952:defense response;	GO:0005886:plasma membrane;GO:0016021:integral component of membrane;	-	K13886
ENSG00000158806	2063	67	2	62	1.87	73	2.15	73	2.13	120	3.7	166	5.29	138	4.3	99.5984	1.0262	0.191759	5.35153	8.72142e-08	1.39453e-06	Ups	8	21881636	21894408	+	NPM2	nucleophosmin/nucleoplasmin 2 [Source:HGNC Symbol%3BAcc:7930]	GO:0006338:chromatin remodeling;GO:0007096:regulation of exit from mitosis;GO:0007338:single fertilization;GO:0009790:embryo development;GO:0009994:oocyte differentiation;GO:0043085:positive regulation of catalytic activity;GO:0045740:positive regulation of DNA replication;GO:0045836:positive regulation of meiotic nuclear division;GO:0051260:protein homooligomerization;	GO:0000789:cytoplasmic chromatin;GO:0000790:nuclear chromatin;GO:0005634:nucleus;GO:0005730:nucleolus;	GO:0003676:nucleic acid binding;GO:0019899:enzyme binding;GO:0042393:histone binding;	K11277
ENSG00000134955	5294	14	0.16	6	0.07	13	0.15	21	0.24	122	1.47	53	0.66	27	0.33	36.3398	1.81332	0.339362	5.34333	9.12557e-08	1.45002e-06	Ups	11	124932963	124959131	+	SLC37A2	solute carrier family 37 (glucose-6-phosphate transporter)%2C member 2 [Source:HGNC Symbol%3BAcc:20644]	GO:0008643:carbohydrate transport;GO:0055085:transmembrane transport;	GO:0016021:integral component of membrane;	GO:0005215:transporter activity;	K13783
ENSG00000151422	13593	184	0.83	170	0.78	200	0.9	125	0.55	74	0.35	86	0.42	71	0.34	127.912	-1.02299	0.191522	-5.34139	9.22375e-08	1.46448e-06	Down	5	108083523	108532542	+	FER	fer (fps/fes related) tyrosine kinase [Source:HGNC Symbol%3BAcc:3655]	GO:0000226:microtubule cytoskeleton organization;GO:0000278:mitotic cell cycle;GO:0001932:regulation of protein phosphorylation;GO:0006468:protein phosphorylation;GO:0006935:chemotaxis;GO:0008283:cell proliferation;GO:0008284:positive regulation of cell proliferation;GO:0010591:regulation of lamellipodium assembly;GO:0010762:regulation of fibroblast migration;GO:0018108:peptidyl-tyrosine phosphor…	GO:0000790:nuclear chromatin;GO:0005634:nucleus;GO:0005737:cytoplasm;GO:0005829:cytosol;GO:0005938:cell cortex;GO:0015629:actin cytoskeleton;GO:0015630:microtubule cytoskeleton;GO:0030027:lamellipodium;GO:0030054:cell junction;GO:0031234:extrinsic component of cytoplasmic side of plasma membrane;	GO:0003779:actin binding;GO:0004713:protein tyrosine kinase activity;GO:0004715:non-membrane spanning protein tyrosine kinase activity;GO:0005154:epidermal growth factor receptor binding;GO:0005524:ATP binding;GO:0008157:protein phosphatase 1 binding;GO:0008289:lipid binding;GO:0016301:kinase activity;GO:0017137:Rab GTPase binding;GO:0019901:protein kinase binding;GO:0045295:gamma-catenin binding…	K08889
ENSG00000113140	4831	271	3.45	259	3.34	287	3.62	266	3.32	1065	14.03	1283	17.47	451	6.01	550.618	1.5454	0.289729	5.33396	9.60949e-08	1.51624e-06	Ups	5	151040657	151066726	-	SPARC	secreted protein%2C acidic%2C cysteine-rich (osteonectin) [Source:HGNC Symbol%3BAcc:11219]	GO:0001503:ossification;GO:0002576:platelet degranulation;GO:0007165:signal transduction;GO:0007507:heart development;GO:0007596:blood coagulation;GO:0009629:response to gravity;GO:0010288:response to lead ion;GO:0030168:platelet activation;GO:0030198:extracellular matrix organization;GO:0030324:lung development;GO:0032496:response to lipopolysaccharide;GO:0033591:response to L-ascorbic acid;GO:0…	GO:0005576:extracellular region;GO:0005578:proteinaceous extracellular matrix;GO:0005604:basement membrane;GO:0005615:extracellular space;GO:0005634:nucleus;GO:0005737:cytoplasm;GO:0031012:extracellular matrix;GO:0031093:platelet alpha granule lumen;GO:0031988:membrane-bounded vesicle;GO:0071682:endocytic vesicle lumen;	GO:0005509:calcium ion binding;GO:0005515:protein binding;GO:0005518:collagen binding;GO:0050840:extracellular matrix binding;	-
ENSG00000135454	8003	59	0.45	40	0.31	46	0.35	55	0.41	80	0.64	137	1.13	166	1.33	83.5968	1.27765	0.239636	5.33162	9.73395e-08	1.53176e-06	Ups	12	58017193	58027138	-	B4GALNT1	beta-1%2C4-N-acetyl-galactosaminyl transferase 1 [Source:HGNC Symbol%3BAcc:4117]	GO:0001574:ganglioside biosynthetic process;GO:0005975:carbohydrate metabolic process;GO:0006486:protein glycosylation;GO:0006687:glycosphingolipid metabolic process;GO:0007283:spermatogenesis;GO:0019915:lipid storage;GO:0030259:lipid glycosylation;	GO:0005886:plasma membrane;GO:0016020:membrane;GO:0030173:integral component of Golgi membrane;	GO:0003947:(N-acetylneuraminyl)-galactosylglucosylceramide N-acetylgalactosaminyltransferase activity;GO:0008376:acetylgalactosaminyltransferase activity;GO:0016740:transferase activity;GO:0016757:transferase activity, transferring glycosyl groups;	K00725
ENSG00000173702	3496	194	3.41	125	2.23	259	4.51	90	1.55	557	10.14	691	13	727	13.38	378.997	1.66856	0.313234	5.32688	9.99167e-08	1.56559e-06	Ups	3	124624289	124672663	-	MUC13	mucin 13%2C cell surface associated [Source:HGNC Symbol%3BAcc:7511]	GO:0016266:O-glycan processing;GO:0043687:post-translational protein modification;GO:0044267:cellular protein metabolic process;	GO:0005576:extracellular region;GO:0005796:Golgi lumen;GO:0016021:integral component of membrane;GO:0016324:apical plasma membrane;	-	K17298
ENSG00000069667	17033	216	0.78	232	0.85	291	1.04	215	0.76	139	0.52	112	0.43	58	0.22	177.257	-1.08885	0.20448	-5.32499	1.00956e-07	1.58066e-06	Down	15	60780483	61521518	-	RORA	RAR-related orphan receptor A [Source:HGNC Symbol%3BAcc:10258]	GO:0006351:transcription, DNA-templated;GO:0006367:transcription initiation from RNA polymerase II promoter;GO:0006809:nitric oxide biosynthetic process;GO:0007165:signal transduction;GO:0010467:gene expression;GO:0021702:cerebellar Purkinje cell differentiation;GO:0030522:intracellular receptor signaling pathway;GO:0043030:regulation of macrophage activation;GO:0045944:positive regulation of tra…	GO:0005634:nucleus;GO:0005654:nucleoplasm;	GO:0003700:sequence-specific DNA binding transcription factor activity;GO:0003707:steroid hormone receptor activity;GO:0004879:ligand-activated sequence-specific DNA binding RNA polymerase II transcription factor activity;GO:0005515:protein binding;GO:0008270:zinc ion binding;GO:0043565:sequence-specific DNA binding;	K08532
ENSG00000119938	2524	261	6.36	281	6.93	498	12.02	267	6.38	135	3.4	150	3.91	148	3.77	244.673	-1.05114	0.197875	-5.31214	1.08346e-07	1.68596e-06	Down	10	93388199	93392811	-	PPP1R3C	protein phosphatase 1%2C regulatory subunit 3C [Source:HGNC Symbol%3BAcc:9293]	GO:0005978:glycogen biosynthetic process;	-	GO:0004722:protein serine/threonine phosphatase activity;GO:0005515:protein binding;GO:0019903:protein phosphatase binding;	K07189
ENSG00000100558	1603	14	0.54	3	0.12	6	0.23	5	0.19	36	1.43	50	2.05	25	1	19.7788	1.84028	0.346674	5.30837	1.10609e-07	1.71722e-06	Ups	14	67853700	67878917	-	PLEK2	pleckstrin 2 [Source:HGNC Symbol%3BAcc:19238]	GO:0030036:actin cytoskeleton organization;GO:0035556:intracellular signal transduction;	GO:0005737:cytoplasm;GO:0005856:cytoskeleton;GO:0031258:lamellipodium membrane;	GO:0005543:phospholipid binding;	-
ENSG00000251637	3962	73	1.13	75	1.18	87	1.34	125	1.9	182	2.92	210	3.49	167	2.71	130.882	1.03078	0.194365	5.30329	1.13734e-07	1.76171e-06	Ups	11	67653948	67673821	+	RP11-119D9.1	-	-	-	-	-
ENSG00000187688	3414	168	3.03	203	3.7	177	3.16	141	2.49	263	4.9	506	9.75	297	5.6	249.669	1.02279	0.192875	5.30287	1.13995e-07	1.7644e-06	Ups	17	16318856	16340317	+	TRPV2	transient receptor potential cation channel%2C subfamily V%2C member 2 [Source:HGNC Symbol%3BAcc:18082]	GO:0006810:transport;GO:0007600:sensory perception;GO:0009266:response to temperature stimulus;GO:0009408:response to heat;GO:0045773:positive regulation of axon extension;GO:0070588:calcium ion transmembrane transport;GO:0090280:positive regulation of calcium ion import;	GO:0005622:intracellular;GO:0005886:plasma membrane;GO:0005887:integral component of plasma membrane;GO:0009986:cell surface;GO:0012505:endomembrane system;GO:0016021:integral component of membrane;GO:0032584:growth cone membrane;GO:0042470:melanosome;GO:0044295:axonal growth cone;GO:0044297:cell body;	GO:0005216:ion channel activity;GO:0005261:cation channel activity;GO:0005262:calcium channel activity;GO:0015075:ion transmembrane transporter activity;	K04971
ENSG00000175066	6027	122	1.25	93	0.96	134	1.35	91	0.91	55	0.58	40	0.44	35	0.37	79.9123	-1.18286	0.223381	-5.29528	1.18837e-07	1.83051e-06	Down	3	141882414	141944449	-	GK5	glycerol kinase 5 (putative) [Source:HGNC Symbol%3BAcc:28635]	GO:0005975:carbohydrate metabolic process;GO:0019563:glycerol catabolic process;	-	GO:0004370:glycerol kinase activity;GO:0005524:ATP binding;GO:0016773:phosphotransferase activity, alcohol group as acceptor;	K19583
ENSG00000110080	4462	47	0.65	53	0.74	65	0.89	52	0.7	137	1.95	122	1.8	97	1.4	81.5509	1.09393	0.206746	5.29121	1.21511e-07	1.86228e-06	Ups	11	126225535	126310239	+	ST3GAL4	ST3 beta-galactoside alpha-2%2C3-sialyltransferase 4 [Source:HGNC Symbol%3BAcc:10864]	GO:0005975:carbohydrate metabolic process;GO:0006486:protein glycosylation;GO:0016266:O-glycan processing;GO:0018146:keratan sulfate biosynthetic process;GO:0018279:protein N-linked glycosylation via asparagine;GO:0030203:glycosaminoglycan metabolic process;GO:0042339:keratan sulfate metabolic process;GO:0043687:post-translational protein modification;GO:0044267:cellular protein metabolic process…	GO:0000139:Golgi membrane;GO:0005576:extracellular region;GO:0005794:Golgi apparatus;GO:0016021:integral component of membrane;GO:0030173:integral component of Golgi membrane;GO:0032580:Golgi cisterna membrane;	GO:0003836:beta-galactoside (CMP) alpha-2,3-sialyltransferase activity;GO:0047288:monosialoganglioside sialyltransferase activity;	K03494
ENSG00000181284	2129	34	0.98	61	1.78	35	1	61	1.73	101	3.02	146	4.51	115	3.48	79.0709	1.25107	0.236766	5.28397	1.26415e-07	1.93306e-06	Ups	17	7338762	7340998	+	TMEM102	transmembrane protein 102 [Source:HGNC Symbol%3BAcc:26722]	GO:0006915:apoptotic process;GO:0007165:signal transduction;GO:0034097:response to cytokine;GO:1901028:regulation of mitochondrial outer membrane permeabilization involved in apoptotic signaling pathway;	GO:0005622:intracellular;GO:0005886:plasma membrane;GO:0009986:cell surface;GO:0016021:integral component of membrane;	GO:0005515:protein binding;	-
ENSG00000122008	9105	155	1.05	128	0.88	155	1.04	123	0.81	78	0.55	61	0.44	49	0.35	105.154	-1.04085	0.197074	-5.28152	1.28119e-07	1.95764e-06	Down	5	74807581	74896969	+	POLK	polymerase (DNA directed) kappa [Source:HGNC Symbol%3BAcc:9183]	GO:0006260:DNA replication;GO:0006281:DNA repair;GO:0006297:nucleotide-excision repair, DNA gap filling;	GO:0005634:nucleus;	GO:0003684:damaged DNA binding;GO:0003887:DNA-directed DNA polymerase activity;GO:0046872:metal ion binding;	K03511
ENSG00000165097	4633	169	2.24	245	3.29	221	2.91	198	2.58	128	1.76	78	1.11	59	0.82	154.554	-1.10801	0.210233	-5.27042	1.36109e-07	2.07505e-06	Down	6	18155560	18224084	+	KDM1B	lysine (K)-specific demethylase 1B [Source:HGNC Symbol%3BAcc:21577]	GO:0006349:regulation of gene expression by genetic imprinting;GO:0006351:transcription, DNA-templated;GO:0006355:regulation of transcription, DNA-templated;GO:0007275:multicellular organismal development;GO:0034720:histone H3-K4 demethylation;GO:0043046:DNA methylation involved in gamete generation;GO:0044030:regulation of DNA methylation;	GO:0005634:nucleus;	GO:0003677:DNA binding;GO:0008270:zinc ion binding;GO:0016491:oxidoreductase activity;GO:0034648:histone demethylase activity (H3-dimethyl-K4 specific);GO:0034649:histone demethylase activity (H3-monomethyl-K4 specific);GO:0050660:flavin adenine dinucleotide binding;	K19413
ENSG00000178082	1052	129	7.54	197	11.66	214	12.39	190	10.88	95	5.75	85	5.32	57	3.49	136.117	-1.08348	0.205649	-5.26857	1.3749e-07	2.09296e-06	Down	17	27530441	27531492	-	TWF1P1	twinfilin 1 pseudogene 1 [Source:HGNC Symbol%3BAcc:21736]	-	-	-	K08870
ENSG00000184545	4616	130	1.73	139	1.87	175	2.31	203	2.65	304	4.19	481	6.85	238	3.32	237.046	1.04535	0.198491	5.26646	1.39078e-07	2.11164e-06	Ups	11	1575274	1593150	-	DUSP8	dual specificity phosphatase 8 [Source:HGNC Symbol%3BAcc:3074]	GO:0000188:inactivation of MAPK activity;GO:0006470:protein dephosphorylation;GO:0035335:peptidyl-tyrosine dephosphorylation;	GO:0005634:nucleus;GO:0005737:cytoplasm;	GO:0004725:protein tyrosine phosphatase activity;GO:0017017:MAP kinase tyrosine/serine/threonine phosphatase activity;	K04459
ENSG00000257345	1251	1	0.05	2	0.1	3	0.15	4	0.19	14	0.71	27	1.42	25	1.29	10.9697	2.01578	0.382956	5.26373	1.4116e-07	2.1408e-06	Ups	12	93392994	93413596	+	RP11-511B23.1	-	-	-	-	-
ENSG00000272667	630	28	2.73	27	2.67	30	2.9	26	2.49	64	6.47	98	10.23	62	6.33	47.72	1.31647	0.25032	5.25913	1.44738e-07	2.18853e-06	Ups	2	128644130	128644759	+	RP11-395A13.2	-	-	-	-	-
ENSG00000049540	6542	9	0.08	5	0.05	7	0.07	4	0.04	23	0.22	53	0.53	26	0.26	18.1176	1.84422	0.350857	5.25635	1.46945e-07	2.2186e-06	Ups	7	73442119	73484237	+	ELN	elastin [Source:HGNC Symbol%3BAcc:3327]	GO:0001974:blood vessel remodeling;GO:0007519:skeletal muscle tissue development;GO:0007585:respiratory gaseous exchange;GO:0008015:blood circulation;GO:0008283:cell proliferation;GO:0009887:organ morphogenesis;GO:0030198:extracellular matrix organization;GO:0030833:regulation of actin filament polymerization;GO:0043149:stress fiber assembly;	GO:0005576:extracellular region;GO:0005578:proteinaceous extracellular matrix;GO:0005739:mitochondrion;GO:0071953:elastic fiber;	GO:0005201:extracellular matrix structural constituent;GO:0005515:protein binding;GO:0030023:extracellular matrix constituent conferring elasticity;GO:0050840:extracellular matrix binding;	K14211
ENSG00000084636	9365	8	0.05	11	0.07	11	0.07	1	0.01	21	0.14	61	0.43	47	0.32	23.0058	1.85586	0.353884	5.24424	1.56925e-07	2.3518e-06	Ups	1	32117848	32169920	-	COL16A1	collagen%2C type XVI%2C alpha 1 [Source:HGNC Symbol%3BAcc:2193]	GO:0007155:cell adhesion;GO:0007229:integrin-mediated signaling pathway;GO:0007565:female pregnancy;GO:0022617:extracellular matrix disassembly;GO:0030198:extracellular matrix organization;GO:0030574:collagen catabolic process;GO:0071230:cellular response to amino acid stimulus;	GO:0005576:extracellular region;GO:0005597:collagen type XVI trimer;GO:0005788:endoplasmic reticulum lumen;	GO:0005178:integrin binding;GO:0005515:protein binding;	-
ENSG00000011028	6860	1	0.01	0	0	1	0.01	0	0	18	0.17	20	0.19	7	0.07	6.69688	2.11215	0.40298	5.24134	1.59416e-07	2.38167e-06	Ups	17	60704762	60770958	+	MRC2	mannose receptor%2C C type 2 [Source:HGNC Symbol%3BAcc:16875]	GO:0006897:endocytosis;	GO:0016021:integral component of membrane;	GO:0030246:carbohydrate binding;	K06560
ENSG00000179862	1290	50	2.38	59	2.85	41	1.94	48	2.24	92	4.54	112	5.71	145	7.23	78.4543	1.18027	0.225266	5.23944	1.61061e-07	2.39785e-06	Ups	1	41326729	41328018	-	CITED4	Cbp/p300-interacting transactivator%2C with Glu/Asp-rich carboxy-terminal domain%2C 4 [Source:HGNC Symbol%3BAcc:18696]	GO:0006351:transcription, DNA-templated;GO:0043627:response to estrogen;GO:0045893:positive regulation of transcription, DNA-templated;	GO:0005634:nucleus;GO:0005737:cytoplasm;	GO:0003713:transcription coactivator activity;	-
ENSG00000163072	5248	58	0.68	50	0.59	57	0.66	36	0.41	98	1.19	152	1.91	102	1.25	78.704	1.1675	0.222871	5.23845	1.61933e-07	2.4073e-06	Ups	2	169643049	169722024	+	NOSTRIN	nitric oxide synthase trafficking [Source:HGNC Symbol%3BAcc:20203]	GO:0006897:endocytosis;GO:0044281:small molecule metabolic process;GO:0045892:negative regulation of transcription, DNA-templated;GO:0046209:nitric oxide metabolic process;GO:0050999:regulation of nitric-oxide synthase activity;	GO:0005634:nucleus;GO:0005856:cytoskeleton;GO:0005886:plasma membrane;GO:0030666:endocytic vesicle membrane;	GO:0003677:DNA binding;GO:0005515:protein binding;	K09548;K12581
ENSG00000163053	4938	11	0.14	2	0.03	11	0.14	4	0.05	49	0.63	36	0.48	25	0.33	19.6537	1.82364	0.348323	5.23549	1.64552e-07	2.43909e-06	Ups	2	230899698	230933715	-	SLC16A14	solute carrier family 16%2C member 14 [Source:HGNC Symbol%3BAcc:26417]	GO:0055085:transmembrane transport;	GO:0005886:plasma membrane;GO:0016021:integral component of membrane;	GO:0015293:symporter activity;	K08190
ENSG00000116396	9343	15	0.1	12	0.08	21	0.14	22	0.14	53	0.36	70	0.49	45	0.31	33.9194	1.47829	0.282572	5.23155	1.68095e-07	2.48617e-06	Ups	1	110753965	110825722	+	KCNC4	potassium voltage-gated channel%2C Shaw-related subfamily%2C member 4 [Source:HGNC Symbol%3BAcc:6236]	GO:0006813:potassium ion transport;GO:0007268:synaptic transmission;GO:0046928:regulation of neurotransmitter secretion;GO:0051260:protein homooligomerization;	GO:0005886:plasma membrane;GO:0008076:voltage-gated potassium channel complex;GO:0031594:neuromuscular junction;GO:0043679:axon terminus;	GO:0005249:voltage-gated potassium channel activity;GO:0005251:delayed rectifier potassium channel activity;GO:0005267:potassium channel activity;	K04890
ENSG00000162931	3548	9	0.16	9	0.16	10	0.17	19	0.32	41	0.74	60	1.11	36	0.65	26.2651	1.63288	0.312253	5.22933	1.70126e-07	2.50889e-06	Ups	1	228595641	228604562	-	TRIM17	tripartite motif containing 17 [Source:HGNC Symbol%3BAcc:13430]	GO:0051865:protein autoubiquitination;	GO:0005575:cellular_component;GO:0005622:intracellular;	GO:0004842:ubiquitin-protein transferase activity;GO:0005515:protein binding;GO:0008270:zinc ion binding;GO:0046872:metal ion binding;	K12007
ENSG00000248103	549	60	6.72	66	7.48	63	6.99	52	5.71	27	3.13	17	2.04	6	0.7	40.7598	-1.52467	0.291926	-5.22281	1.76232e-07	2.58767e-06	Down	5	180708376	180710653	+	CTC-338M12.9	-	-	-	-	-
ENSG00000197780	1400	82	3.6	91	4.05	102	4.44	51	2.2	208	9.46	139	6.53	198	9.1	124.52	1.1202	0.214524	5.2218	1.77193e-07	2.5999e-06	Ups	1	109605108	109618624	-	TAF13	TAF13 RNA polymerase II%2C TATA box binding protein (TBP)-associated factor%2C 18kDa [Source:HGNC Symbol%3BAcc:11546]	GO:0006352:DNA-templated transcription, initiation;GO:0006366:transcription from RNA polymerase II promoter;GO:0006367:transcription initiation from RNA polymerase II promoter;GO:0006368:transcription elongation from RNA polymerase II promoter;GO:0010467:gene expression;GO:0016032:viral process;	GO:0005634:nucleus;GO:0005654:nucleoplasm;GO:0005669:transcription factor TFIID complex;GO:0005730:nucleolus;	GO:0003677:DNA binding;GO:0003700:sequence-specific DNA binding transcription factor activity;GO:0005515:protein binding;GO:0008022:protein C-terminus binding;GO:0046982:protein heterodimerization activity;	K03127
ENSG00000155640	4542	97	1.31	76	1.04	94	1.26	74	0.98	37	0.52	35	0.51	26	0.37	61.5543	-1.20963	0.23256	-5.20137	1.97824e-07	2.88386e-06	Down	10	98741041	98745582	+	C10orf12	chromosome 10 open reading frame 12 [Source:HGNC Symbol%3BAcc:23420]	-	-	-	-
ENSG00000186577	2229	41	1.13	32	0.89	45	1.23	40	1.08	83	2.37	88	2.6	106	3.06	62.2	1.173	0.226219	5.18526	2.15718e-07	3.11121e-06	Ups	6	34214157	34217247	-	C6orf1	chromosome 6 open reading frame 1 [Source:HGNC Symbol%3BAcc:1340]	-	GO:0005576:extracellular region;	-	-
ENSG00000176125	994	31	1.92	39	2.44	45	2.76	53	3.21	90	5.76	117	7.74	91	5.89	66.4687	1.17819	0.2275	5.17888	2.23227e-07	3.21038e-06	Ups	7	100486346	100487339	-	UFSP1	UFM1-specific peptidase 1 (non-functional) [Source:HGNC Symbol%3BAcc:33821]	GO:0008150:biological_process;	GO:0005575:cellular_component;	GO:0003674:molecular_function;GO:0016790:thiolester hydrolase activity;GO:0071567:UFM1 hydrolase activity;	-
ENSG00000114248	3113	21	0.42	11	0.22	23	0.45	21	0.41	69	1.41	78	1.65	38	0.79	37.0534	1.48476	0.286806	5.17688	2.25624e-07	3.23798e-06	Ups	3	169556967	169587718	-	LRRC31	leucine rich repeat containing 31 [Source:HGNC Symbol%3BAcc:26261]	-	-	-	-
ENSG00000168913	1082	34	1.93	36	2.07	29	1.63	20	1.11	64	3.76	85	5.17	87	5.17	50.8212	1.29913	0.251069	5.1744	2.28646e-07	3.27441e-06	Ups	9	34521038	34523039	-	ENHO	energy homeostasis associated [Source:HGNC Symbol%3BAcc:24838]	-	GO:0005576:extracellular region;	-	-
ENSG00000267886	967	62	3.94	76	4.89	53	3.34	86	5.36	32	2.11	18	1.22	14	0.93	47.9283	-1.42613	0.2762	-5.16337	2.42542e-07	3.45635e-06	Down	19	23258003	23283163	+	CTD-2291D10.4	-	-	-	-	-
ENSG00000206052	9387	112	0.73	152	1.01	132	0.86	108	0.69	57	0.39	60	0.42	48	0.33	94.2518	-1.06725	0.206865	-5.15915	2.48068e-07	3.52273e-06	Down	18	67068291	67516323	+	DOK6	docking protein 6 [Source:HGNC Symbol%3BAcc:28301]	-	-	GO:0005158:insulin receptor binding;GO:0005543:phospholipid binding;	-
ENSG00000133519	3269	17	0.32	23	0.44	12	0.22	11	0.2	32	0.62	74	1.49	68	1.34	34.0705	1.58851	0.308434	5.15025	2.60141e-07	3.67875e-06	Ups	22	23732793	23744913	-	ZDHHC8P1	zinc finger%2C DHHC-type containing 8 pseudogene 1 [Source:HGNC Symbol%3BAcc:26461]	-	-	-	K18932
ENSG00000153303	5788	3	0.03	0	0	1	0.01	2	0.02	8	0.09	38	0.43	16	0.18	9.72419	2.04832	0.398442	5.14081	2.73554e-07	3.84966e-06	Ups	6	168456425	168482237	-	FRMD1	FERM domain containing 1 [Source:HGNC Symbol%3BAcc:21240]	-	GO:0005856:cytoskeleton;	-	K16821
ENSG00000221986	1789	11	0.38	2	0.07	5	0.17	15	0.51	44	1.57	58	2.13	24	0.86	22.5988	1.78967	0.34842	5.13654	2.79842e-07	3.92727e-06	Ups	1	109834987	109849663	-	MYBPHL	myosin binding protein H-like [Source:HGNC Symbol%3BAcc:30434]	GO:0008150:biological_process;	GO:0005575:cellular_component;	GO:0003674:molecular_function;	-
ENSG00000152256	15115	1451	5.91	1510	6.22	1734	6.99	1389	5.54	596	2.51	277	1.21	185	0.79	999.85	-1.65095	0.321569	-5.13404	2.83582e-07	3.97426e-06	Down	2	173420101	173489823	+	PDK1	pyruvate dehydrogenase kinase%2C isozyme 1 [Source:HGNC Symbol%3BAcc:8809]	GO:0006006:glucose metabolic process;GO:0006090:pyruvate metabolic process;GO:0006468:protein phosphorylation;GO:0008283:cell proliferation;GO:0008631:intrinsic apoptotic signaling pathway in response to oxidative stress;GO:0010510:regulation of acetyl-CoA biosynthetic process from pyruvate;GO:0010906:regulation of glucose metabolic process;GO:0044237:cellular metabolic process;GO:0044281:small m…	GO:0005739:mitochondrion;GO:0005759:mitochondrial matrix;GO:0005967:mitochondrial pyruvate dehydrogenase complex;	GO:0004672:protein kinase activity;GO:0004674:protein serine/threonine kinase activity;GO:0004740:pyruvate dehydrogenase (acetyl-transferring) kinase activity;GO:0005524:ATP binding;GO:0016301:kinase activity;	K12077
ENSG00000061337	5706	10	0.11	10	0.11	6	0.06	8	0.08	23	0.26	37	0.43	55	0.62	21.5517	1.72559	0.336698	5.12503	2.9749e-07	4.15483e-06	Ups	8	20103676	20161474	-	LZTS1	leucine zipper%2C putative tumor suppressor 1 [Source:HGNC Symbol%3BAcc:13861]	GO:0006351:transcription, DNA-templated;GO:0006355:regulation of transcription, DNA-templated;GO:0006383:transcription from RNA polymerase III promoter;GO:0006385:transcription elongation from RNA polymerase III promoter;GO:0006386:termination of RNA polymerase III transcription;GO:0007049:cell cycle;GO:0010467:gene expression;GO:0016242:negative regulation of macroautophagy;GO:0032481:positive r…	GO:0005634:nucleus;GO:0005654:nucleoplasm;GO:0005730:nucleolus;GO:0005737:cytoplasm;GO:0005794:Golgi apparatus;GO:0005829:cytosol;GO:0005886:plasma membrane;GO:0014069:postsynaptic density;GO:0016324:apical plasma membrane;GO:0030054:cell junction;GO:0043197:dendritic spine;GO:0043198:dendritic shaft;GO:0044297:cell body;GO:0045211:postsynaptic membrane;	GO:0003677:DNA binding;GO:0003700:sequence-specific DNA binding transcription factor activity;GO:0005515:protein binding;	K03109
ENSG00000133636	1555	4300	170.12	6867	274.94	4528	177.33	3224	124.95	14939	611.42	12519	529.61	18676	772.92	9360.94	1.48886	0.290629	5.12287	3.00919e-07	4.19408e-06	Ups	12	86268073	86276770	+	NTS	neurotensin [Source:HGNC Symbol%3BAcc:8038]	GO:0007165:signal transduction;GO:0050880:regulation of blood vessel size;	GO:0005576:extracellular region;GO:0030133:transport vesicle;	GO:0005184:neuropeptide hormone activity;GO:0005515:protein binding;	K05235
ENSG00000141934	2306	11	0.29	3	0.08	5	0.13	14	0.37	45	1.24	29	0.83	40	1.12	21.0996	1.73589	0.338943	5.12148	3.03151e-07	4.22229e-06	Ups	19	281040	291393	-	PPAP2C	phosphatidic acid phosphatase type 2C [Source:HGNC Symbol%3BAcc:9230]	GO:0006665:sphingolipid metabolic process;GO:0030148:sphingolipid biosynthetic process;GO:0044281:small molecule metabolic process;	GO:0005886:plasma membrane;GO:0016020:membrane;GO:0016021:integral component of membrane;	GO:0003824:catalytic activity;GO:0004721:phosphoprotein phosphatase activity;GO:0008195:phosphatidate phosphatase activity;	K01080
ENSG00000240583	3888	9	0.14	1	0.02	6	0.09	10	0.16	25	0.41	57	0.96	26	0.43	19.0889	1.82687	0.357583	5.10894	3.23966e-07	4.49063e-06	Ups	7	30893010	30965131	+	AQP1	aquaporin 1 (Colton blood group) [Source:HGNC Symbol%3BAcc:633]	GO:0003097:renal water transport;GO:0006182:cGMP biosynthetic process;GO:0006813:potassium ion transport;GO:0006833:water transport;GO:0006884:cell volume homeostasis;GO:0015670:carbon dioxide transport;GO:0015696:ammonium transport;GO:0015701:bicarbonate transport;GO:0015793:glycerol transport;GO:0019725:cellular homeostasis;GO:0021670:lateral ventricle development;GO:0030157:pancreatic juice se…	GO:0005634:nucleus;GO:0005737:cytoplasm;GO:0005886:plasma membrane;GO:0005887:integral component of plasma membrane;GO:0005903:brush border;GO:0009925:basal plasma membrane;GO:0016021:integral component of membrane;GO:0016323:basolateral plasma membrane;GO:0016324:apical plasma membrane;GO:0020003:symbiont-containing vacuole;GO:0020005:symbiont-containing vacuole membrane;GO:0031526:brush border …	GO:0005215:transporter activity;GO:0005223:intracellular cGMP activated cation channel activity;GO:0005267:potassium channel activity;GO:0005372:water transmembrane transporter activity;GO:0005515:protein binding;GO:0015079:potassium ion transmembrane transporter activity;GO:0015168:glycerol transmembrane transporter activity;GO:0015250:water channel activity;GO:0022857:transmembrane transporter …	K09864
ENSG00000176973	1458	103	4.35	125	5.34	130	5.43	64	2.65	164	7.16	244	11.01	340	15.01	168.013	1.1854	0.232281	5.1033	3.33783e-07	4.61097e-06	Ups	11	65339820	65341669	+	FAM89B	family with sequence similarity 89%2C member B [Source:HGNC Symbol%3BAcc:16708]	GO:0030512:negative regulation of transforming growth factor beta receptor signaling pathway;GO:0060392:negative regulation of SMAD protein import into nucleus;	GO:0005737:cytoplasm;GO:0009986:cell surface;	GO:0001222:transcription corepressor binding;	-
ENSG00000188257	1654	5	0.19	1	0.04	4	0.15	0	0	21	0.81	15	0.6	30	1.17	11.0099	1.97243	0.387309	5.09265	3.53088e-07	4.85125e-06	Ups	1	20301925	20306932	-	PLA2G2A	phospholipase A2%2C group IIA (platelets%2C synovial fluid) [Source:HGNC Symbol%3BAcc:9031]	GO:0006644:phospholipid metabolic process;GO:0006654:phosphatidic acid biosynthetic process;GO:0010744:positive regulation of macrophage derived foam cell differentiation;GO:0016042:lipid catabolic process;GO:0034374:low-density lipoprotein particle remodeling;GO:0036148:phosphatidylglycerol acyl-chain remodeling;GO:0036149:phosphatidylinositol acyl-chain remodeling;GO:0036150:phosphatidylserine …	GO:0005576:extracellular region;GO:0005615:extracellular space;GO:0005783:endoplasmic reticulum;GO:0005789:endoplasmic reticulum membrane;GO:0030141:secretory granule;	GO:0004623:phospholipase A2 activity;GO:0005509:calcium ion binding;GO:0005543:phospholipid binding;GO:0047498:calcium-dependent phospholipase A2 activity;	K01047
ENSG00000185070	9163	112	0.75	78	0.53	91	0.6	118	0.78	218	1.51	295	2.12	134	0.94	148.204	1.07037	0.210638	5.08154	3.74389e-07	5.11623e-06	Ups	14	85996488	86095034	+	FLRT2	fibronectin leucine rich transmembrane protein 2 [Source:HGNC Symbol%3BAcc:3761]	GO:0007155:cell adhesion;GO:0008150:biological_process;	GO:0005578:proteinaceous extracellular matrix;GO:0005887:integral component of plasma membrane;	GO:0005057:receptor signaling protein activity;GO:0030674:protein binding, bridging;	K16362
ENSG00000187792	4020	81	1.24	97	1.5	78	1.18	93	1.39	39	0.62	40	0.65	21	0.34	63.1063	-1.21296	0.23916	-5.07176	3.94156e-07	5.35393e-06	Down	22	24083769	24093279	-	ZNF70	zinc finger protein 70 [Source:HGNC Symbol%3BAcc:13140]	GO:0006351:transcription, DNA-templated;GO:0006355:regulation of transcription, DNA-templated;	GO:0005634:nucleus;	GO:0003677:DNA binding;GO:0003700:sequence-specific DNA binding transcription factor activity;GO:0046872:metal ion binding;	K08878
ENSG00000183625	3647	10	0.17	0	0	3	0.05	1	0.02	36	0.63	24	0.43	21	0.37	13.5706	1.93545	0.382238	5.06346	4.11707e-07	5.55887e-06	Ups	3	46205096	46308197	+	CCR3	chemokine (C-C motif) receptor 3 [Source:HGNC Symbol%3BAcc:1604]	GO:0001938:positive regulation of endothelial cell proliferation;GO:0002551:mast cell chemotaxis;GO:0006935:chemotaxis;GO:0006954:inflammatory response;GO:0006968:cellular defense response;GO:0007155:cell adhesion;GO:0007188:adenylate cyclase-modulating G-protein coupled receptor signaling pathway;GO:0007204:positive regulation of cytosolic calcium ion concentration;GO:0019048:modulation by virus…	GO:0005615:extracellular space;GO:0005768:endosome;GO:0005886:plasma membrane;GO:0005887:integral component of plasma membrane;GO:0016021:integral component of membrane;	GO:0004950:chemokine receptor activity;GO:0005515:protein binding;GO:0016493:C-C chemokine receptor activity;	K04178
ENSG00000173166	11696	92	0.48	96	0.51	82	0.43	94	0.48	41	0.22	41	0.23	31	0.17	67.085	-1.12265	0.22193	-5.05858	4.22395e-07	5.68427e-06	Down	2	204259068	204400133	-	RAPH1	Ras association (RalGDS/AF-6) and pleckstrin homology domains 1 [Source:HGNC Symbol%3BAcc:14436]	GO:0007160:cell-matrix adhesion;GO:0007165:signal transduction;GO:0048675:axon extension;	GO:0005737:cytoplasm;GO:0005856:cytoskeleton;GO:0005886:plasma membrane;GO:0030027:lamellipodium;GO:0030175:filopodium;GO:0031252:cell leading edge;	GO:0005543:phospholipid binding;	K05751
ENSG00000166741	2919	40	0.84	14	0.3	26	0.54	35	0.72	81	1.77	72	1.62	82	1.81	49.9731	1.32532	0.262246	5.05374	4.33237e-07	5.81477e-06	Ups	11	114128509	114184007	+	NNMT	nicotinamide N-methyltransferase [Source:HGNC Symbol%3BAcc:7861]	GO:0006805:xenobiotic metabolic process;GO:0010243:response to organonitrogen compound;GO:0031100:organ regeneration;GO:0032259:methylation;GO:0042493:response to drug;GO:0044281:small molecule metabolic process;	GO:0005829:cytosol;	GO:0008112:nicotinamide N-methyltransferase activity;GO:0008168:methyltransferase activity;	K00541
ENSG00000225138	4302	18	0.26	15	0.22	17	0.24	18	0.25	47	0.7	63	0.96	44	0.66	31.6613	1.41321	0.279707	5.05246	4.36147e-07	5.84996e-06	Ups	5	473351	480999	+	CTD-2228K2.7	-	-	-	-	-
ENSG00000196754	1567	2	0.08	3	0.12	0	0	1	0.04	14	0.57	16	0.67	22	0.9	8.41526	1.99681	0.395412	5.04995	4.41928e-07	5.91968e-06	Ups	1	153533584	153540366	-	S100A2	S100 calcium binding protein A2 [Source:HGNC Symbol%3BAcc:10492]	GO:0043542:endothelial cell migration;	GO:0005575:cellular_component;	GO:0005509:calcium ion binding;	-
ENSG00000227755	795	20	1.55	23	1.8	22	1.69	27	2.05	53	4.24	66	5.46	68	5.5	39.9527	1.31502	0.260647	5.04522	4.53009e-07	6.04419e-06	Ups	22	23788785	23803020	+	AP000344.4	-	-	-	-	K06638
ENSG00000187758	2258	69	1.88	88	2.43	101	2.72	56	1.49	99	2.79	270	7.87	243	6.93	132.661	1.2761	0.253081	5.04224	4.60106e-07	6.12278e-06	Ups	4	100197524	100212185	-	ADH1A	alcohol dehydrogenase 1A (class I)%2C alpha polypeptide [Source:HGNC Symbol%3BAcc:249]	GO:0006066:alcohol metabolic process;GO:0006069:ethanol oxidation;GO:0006805:xenobiotic metabolic process;GO:0017144:drug metabolic process;GO:0044281:small molecule metabolic process;	GO:0005829:cytosol;	GO:0004022:alcohol dehydrogenase (NAD) activity;GO:0004024:alcohol dehydrogenase activity, zinc-dependent;GO:0005515:protein binding;GO:0008270:zinc ion binding;	K13951
ENSG00000182010	9548	246	1.59	228	1.49	233	1.49	130	0.82	96	0.64	100	0.69	92	0.62	158.208	-1.00154	0.198648	-5.04176	4.61264e-07	6.13418e-06	Down	10	63942794	64028466	-	RTKN2	rhotekin 2 [Source:HGNC Symbol%3BAcc:19364]	GO:0007165:signal transduction;GO:0008284:positive regulation of cell proliferation;GO:0030097:hemopoiesis;	GO:0005886:plasma membrane;	GO:0005543:phospholipid binding;	-
ENSG00000163235	4963	1	0.01	5	0.06	2	0.02	4	0.05	21	0.27	20	0.27	24	0.31	11.1228	1.90031	0.378193	5.02471	5.04205e-07	6.67464e-06	Ups	2	70674412	70781325	-	TGFA	transforming growth factor%2C alpha [Source:HGNC Symbol%3BAcc:11765]	GO:0000165:MAPK cascade;GO:0000187:activation of MAPK activity;GO:0001525:angiogenesis;GO:0007173:epidermal growth factor receptor signaling pathway;GO:0008283:cell proliferation;GO:0042060:wound healing;GO:0042493:response to drug;GO:0043066:negative regulation of apoptotic process;GO:0045741:positive regulation of epidermal growth factor-activated receptor activity;GO:0045840:positive regulatio…	GO:0005615:extracellular space;GO:0005634:nucleus;GO:0005886:plasma membrane;GO:0009986:cell surface;GO:0016021:integral component of membrane;GO:0016323:basolateral plasma membrane;GO:0031410:cytoplasmic vesicle;GO:0048471:perinuclear region of cytoplasm;	GO:0001948:glycoprotein binding;GO:0004708:MAP kinase kinase activity;GO:0005154:epidermal growth factor receptor binding;GO:0005515:protein binding;GO:0008083:growth factor activity;	K08774
ENSG00000176171	2111	4733	137.93	4696	138.5	5556	160.28	6508	185.8	2347	70.76	1242	38.7	936	28.53	3646.88	-1.49536	0.298037	-5.01738	5.23811e-07	6.91165e-06	Down	10	133781578	133795435	-	BNIP3	BCL2/adenovirus E1B 19kDa interacting protein 3 [Source:HGNC Symbol%3BAcc:1084]	GO:0001666:response to hypoxia;GO:0006309:apoptotic DNA fragmentation;GO:0006338:chromatin remodeling;GO:0006915:apoptotic process;GO:0008219:cell death;GO:0008626:granzyme-mediated apoptotic signaling pathway;GO:0010637:negative regulation of mitochondrial fusion;GO:0019048:modulation by virus of host morphology or physiology;GO:0035694:mitochondrial protein catabolic process;GO:0043065:positive…	GO:0005634:nucleus;GO:0005635:nuclear envelope;GO:0005654:nucleoplasm;GO:0005737:cytoplasm;GO:0005739:mitochondrion;GO:0005740:mitochondrial envelope;GO:0005741:mitochondrial outer membrane;GO:0016021:integral component of membrane;GO:0030425:dendrite;GO:0031307:integral component of mitochondrial outer membrane;GO:0031966:mitochondrial membrane;	GO:0005515:protein binding;GO:0042802:identical protein binding;GO:0042803:protein homodimerization activity;GO:0046982:protein heterodimerization activity;GO:0051020:GTPase binding;	K15464
ENSG00000165948	2380	39	1.01	41	1.07	38	0.97	54	1.37	90	2.41	107	2.96	90	2.43	65.4607	1.10569	0.220613	5.01191	5.3892e-07	7.0834e-06	Ups	14	94547628	94570192	+	IFI27L1	interferon%2C alpha-inducible protein 27-like 1 [Source:HGNC Symbol%3BAcc:19754]	-	GO:0016021:integral component of membrane;	-	-
ENSG00000140199	6799	104	0.94	107	0.98	133	1.19	136	1.21	65	0.61	53	0.51	25	0.24	87.3947	-1.16983	0.23377	-5.00418	5.60996e-07	7.32266e-06	Down	15	34525460	34630261	-	SLC12A6	solute carrier family 12 (potassium/chloride transporter)%2C member 6 [Source:HGNC Symbol%3BAcc:10914]	GO:0001525:angiogenesis;GO:0006811:ion transport;GO:0006813:potassium ion transport;GO:0055085:transmembrane transport;GO:0071477:cellular hypotonic salinity response;	GO:0005886:plasma membrane;GO:0016020:membrane;GO:0016021:integral component of membrane;GO:0016323:basolateral plasma membrane;	GO:0015379:potassium:chloride symporter activity;	K14427
ENSG00000164300	5107	519	6.25	561	6.84	606	7.23	657	7.75	228	2.84	135	1.74	64	0.81	387.968	-1.60363	0.320507	-5.00341	5.63257e-07	7.34621e-06	Down	5	79407050	79551898	-	SERINC5	serine incorporator 5 [Source:HGNC Symbol%3BAcc:18825]	GO:0006658:phosphatidylserine metabolic process;GO:0008654:phospholipid biosynthetic process;GO:0042552:myelination;GO:0051347:positive regulation of transferase activity;	GO:0005789:endoplasmic reticulum membrane;GO:0005794:Golgi apparatus;GO:0016020:membrane;GO:0016021:integral component of membrane;GO:0043209:myelin sheath;	-	K11447;K08608;K04135
ENSG00000196081	3322	92	1.7	83	1.56	100	1.83	96	1.74	48	0.92	39	0.77	16	0.31	66.4039	-1.24203	0.248422	-4.99967	5.74291e-07	7.47094e-06	Down	19	23404401	23433192	-	ZNF724P	zinc finger protein 724%2C pseudogene [Source:HGNC Symbol%3BAcc:32460]	GO:0006351:transcription, DNA-templated;GO:0006355:regulation of transcription, DNA-templated;	GO:0005622:intracellular;GO:0005634:nucleus;	GO:0003676:nucleic acid binding;GO:0003677:DNA binding;GO:0046872:metal ion binding;	K09228
ENSG00000138798	6127	17	0.17	9	0.09	13	0.13	41	0.4	112	1.16	79	0.85	43	0.45	44.6459	1.60556	0.322055	4.98537	6.18422e-07	7.9634e-06	Ups	4	110834040	110933422	+	EGF	epidermal growth factor [Source:HGNC Symbol%3BAcc:3229]	GO:0000186:activation of MAPKK activity;GO:0001525:angiogenesis;GO:0002576:platelet degranulation;GO:0006260:DNA replication;GO:0007165:signal transduction;GO:0007171:activation of transmembrane receptor protein tyrosine kinase activity;GO:0007173:epidermal growth factor receptor signaling pathway;GO:0007262:STAT protein import into nucleus;GO:0007596:blood coagulation;GO:0008284:positive regulat…	GO:0005576:extracellular region;GO:0005615:extracellular space;GO:0005886:plasma membrane;GO:0016021:integral component of membrane;GO:0031093:platelet alpha granule lumen;	GO:0005154:epidermal growth factor receptor binding;GO:0005509:calcium ion binding;GO:0005515:protein binding;GO:0008083:growth factor activity;GO:0030297:transmembrane receptor protein tyrosine kinase activator activity;	K04357
ENSG00000259362	3814	17	0.27	17	0.28	13	0.21	17	0.27	29	0.48	81	1.4	57	0.96	33.0717	1.52562	0.306255	4.98155	6.30765e-07	8.09668e-06	Ups	15	77817882	77826452	+	RP11-307C19.1	-	-	-	-	-
ENSG00000101605	6573	54	0.51	32	0.3	48	0.44	55	0.5	85	0.82	128	1.28	107	1.05	72.5315	1.12437	0.226267	4.96921	6.7225e-07	8.56423e-06	Ups	18	3066805	3220106	-	MYOM1	myomesin 1 [Source:HGNC Symbol%3BAcc:7613]	GO:0006936:muscle contraction;	GO:0005863:striated muscle myosin thick filament;GO:0031430:M band;	GO:0005515:protein binding;GO:0008307:structural constituent of muscle;GO:0042803:protein homodimerization activity;	K06115
ENSG00000188177	11803	101	0.53	109	0.57	110	0.57	72	0.37	50	0.27	38	0.21	29	0.16	71.5061	-1.1622	0.233896	-4.96886	6.73474e-07	8.57444e-06	Down	2	113033171	113097640	+	ZC3H6	zinc finger CCCH-type containing 6 [Source:HGNC Symbol%3BAcc:24762]	GO:0008150:biological_process;	GO:0005575:cellular_component;	GO:0003674:molecular_function;GO:0046872:metal ion binding;	K12581
ENSG00000188501	3518	11	0.19	3	0.05	7	0.12	11	0.19	37	0.67	39	0.73	27	0.49	19.2519	1.66645	0.33551	4.96692	6.80245e-07	8.64439e-06	Ups	15	66839517	66858317	-	LCTL	lactase-like [Source:HGNC Symbol%3BAcc:15583]	GO:0005975:carbohydrate metabolic process;	GO:0005783:endoplasmic reticulum;GO:0005789:endoplasmic reticulum membrane;GO:0016021:integral component of membrane;	GO:0004553:hydrolase activity, hydrolyzing O-glycosyl compounds;	K11447
ENSG00000144857	10327	22	0.13	14	0.08	14	0.08	8	0.05	50	0.31	82	0.52	30	0.19	31.2126	1.57035	0.316192	4.96643	6.81952e-07	8.65525e-06	Ups	3	112929850	113006303	+	BOC	BOC cell adhesion associated%2C oncogene regulated [Source:HGNC Symbol%3BAcc:17173]	GO:0007155:cell adhesion;GO:0007224:smoothened signaling pathway;GO:0007411:axon guidance;GO:0042692:muscle cell differentiation;GO:0045663:positive regulation of myoblast differentiation;GO:0051149:positive regulation of muscle cell differentiation;	GO:0005886:plasma membrane;GO:0016021:integral component of membrane;GO:0043025:neuronal cell body;GO:0044295:axonal growth cone;	GO:0005515:protein binding;	K04135
ENSG00000145040	1481	7	0.29	3	0.13	9	0.37	1	0.04	31	1.33	25	1.11	27	1.17	14.7661	1.79758	0.362082	4.96457	6.88538e-07	8.72248e-06	Ups	3	48599160	48601206	-	UCN2	urocortin 2 [Source:HGNC Symbol%3BAcc:18414]	GO:0006171:cAMP biosynthetic process;GO:0006950:response to stress;GO:0007586:digestion;GO:0008283:cell proliferation;GO:0010629:negative regulation of gene expression;GO:0033685:negative regulation of luteinizing hormone secretion;GO:0046882:negative regulation of follicle-stimulating hormone secretion;GO:0071385:cellular response to glucocorticoid stimulus;GO:0071456:cellular response to hypoxi…	GO:0005576:extracellular region;GO:0005615:extracellular space;	GO:0005102:receptor binding;GO:0005179:hormone activity;GO:0042562:hormone binding;GO:0051431:corticotropin-releasing hormone receptor 2 binding;	K05257
ENSG00000260257	1710	106	3.81	79	2.88	83	2.96	52	1.83	128	4.76	174	6.69	243	9.15	123.961	1.13858	0.229603	4.95888	7.09e-07	8.96094e-06	Ups	20	31444848	31446557	+	RP5-1085F17.3	-	-	-	-	-
ENSG00000172840	5220	199	2.35	158	1.88	181	2.11	217	2.51	85	1.04	116	1.46	41	0.51	139.715	-1.08941	0.220071	-4.95028	7.41065e-07	9.32393e-06	Down	16	66912492	66929657	+	PDP2	pyruvate dehyrogenase phosphatase catalytic subunit 2 [Source:HGNC Symbol%3BAcc:30263]	GO:0006090:pyruvate metabolic process;GO:0010510:regulation of acetyl-CoA biosynthetic process from pyruvate;GO:0035970:peptidyl-threonine dephosphorylation;GO:0044237:cellular metabolic process;GO:0044281:small molecule metabolic process;	GO:0005739:mitochondrion;GO:0005759:mitochondrial matrix;	GO:0004724:magnesium-dependent protein serine/threonine phosphatase activity;GO:0004741:[pyruvate dehydrogenase (lipoamide)] phosphatase activity;GO:0046872:metal ion binding;	K01102;K15601
ENSG00000147065	5969	57	0.59	41	0.43	54	0.55	38	0.38	18	0.19	7	0.08	14	0.15	32.0729	-1.49573	0.302197	-4.94952	7.43983e-07	9.35484e-06	Down	X	64808257	64961791	+	MSN	moesin [Source:HGNC Symbol%3BAcc:7373]	GO:0006928:movement of cell or subcellular component;GO:0007159:leukocyte cell-cell adhesion;GO:0022614:membrane to membrane docking;GO:0050900:leukocyte migration;GO:2000401:regulation of lymphocyte migration;	GO:0001931:uropod;GO:0005634:nucleus;GO:0005730:nucleolus;GO:0005737:cytoplasm;GO:0005856:cytoskeleton;GO:0005886:plasma membrane;GO:0005902:microvillus;GO:0005925:focal adhesion;GO:0016323:basolateral plasma membrane;GO:0016324:apical plasma membrane;GO:0019898:extrinsic component of membrane;GO:0030175:filopodium;GO:0031528:microvillus membrane;GO:0045177:apical part of cell;GO:0070062:extracel…	GO:0005102:receptor binding;GO:0005200:structural constituent of cytoskeleton;GO:0005515:protein binding;GO:0008092:cytoskeletal protein binding;GO:0019901:protein kinase binding;GO:0050839:cell adhesion molecule binding;	K05763;K12581
ENSG00000242588	1964	59	1.85	55	1.74	56	1.74	86	2.64	22	0.71	28	0.94	12	0.39	44.5856	-1.36622	0.276893	-4.93411	8.05176e-07	1.00247e-05	Down	7	128171752	128269512	+	RP11-274B21.1	-	-	-	-	K08864
ENSG00000166963	10652	61	0.35	24	0.14	55	0.31	14	0.08	181	1.08	268	1.66	213	1.29	116.9	1.8192	0.368708	4.93399	8.0565e-07	1.00247e-05	Ups	15	43803156	43823818	+	MAP1A	microtubule-associated protein 1A [Source:HGNC Symbol%3BAcc:6835]	GO:0000226:microtubule cytoskeleton organization;GO:0007605:sensory perception of sound;	GO:0005829:cytosol;GO:0005874:microtubule;GO:0005875:microtubule associated complex;	GO:0005198:structural molecule activity;GO:0005515:protein binding;GO:0008017:microtubule binding;GO:0016787:hydrolase activity;	K10429
ENSG00000243620	570	84	9.07	77	8.41	85	9.08	57	6.03	34	3.8	24	2.77	27	3.05	54.4948	-1.22015	0.247488	-4.93013	8.21737e-07	1.02124e-05	Down	3	146627472	147088443	-	RP11-649A16.1	-	-	-	-	-
ENSG00000076716	5057	6	0.07	1	0.01	3	0.04	4	0.05	24	0.3	33	0.43	14	0.18	12.0941	1.85842	0.377015	4.9293	8.25254e-07	1.02373e-05	Ups	X	132434131	132549518	-	GPC4	glypican 4 [Source:HGNC Symbol%3BAcc:4452]	GO:0001523:retinoid metabolic process;GO:0005975:carbohydrate metabolic process;GO:0006024:glycosaminoglycan biosynthetic process;GO:0006027:glycosaminoglycan catabolic process;GO:0007603:phototransduction, visible light;GO:0008283:cell proliferation;GO:0009653:anatomical structure morphogenesis;GO:0030203:glycosaminoglycan metabolic process;GO:0030204:chondroitin sulfate metabolic process;GO:004…	GO:0005578:proteinaceous extracellular matrix;GO:0005615:extracellular space;GO:0005796:Golgi lumen;GO:0005886:plasma membrane;GO:0005887:integral component of plasma membrane;GO:0009897:external side of plasma membrane;GO:0031225:anchored component of membrane;GO:0043202:lysosomal lumen;	GO:0043395:heparan sulfate proteoglycan binding;	K08110
ENSG00000121797	3061	34	0.68	25	0.51	14	0.28	29	0.57	95	1.98	46	0.99	87	1.83	47.346	1.39833	0.283707	4.92878	8.27443e-07	1.02582e-05	Ups	3	46448654	46454488	+	CCRL2	chemokine (C-C motif) receptor-like 2 [Source:HGNC Symbol%3BAcc:1612]	GO:0006935:chemotaxis;GO:0006954:inflammatory response;GO:0007186:G-protein coupled receptor signaling pathway;GO:0070098:chemokine-mediated signaling pathway;	GO:0005886:plasma membrane;GO:0005887:integral component of plasma membrane;GO:0016021:integral component of membrane;	GO:0004950:chemokine receptor activity;GO:0042379:chemokine receptor binding;GO:0048020:CCR chemokine receptor binding;	K08373
[truncated: 887 more rows]

## Sheet: Table S2A
Table S2A. List of down-regulated genes associated with E2F targets gene set by DBPR114-treated human Huh7 HCC tumors.
NAME	PROBE	DESCRIPTION<br>(from dataset)	GENE SYMBOL	GENE_TITLE	RANK IN GENE LIST	RANK METRIC SCORE	RUNNING ES	CORE ENRICHMENT
[truncated: 195 more rows]

## Sheet: Table S2B
Table S2B. List of down-regulated genes associated with G2/M checkpoint gene set by DBPR114-treated Huh7 tumors.
[truncated: 191 more rows]

[truncated: 2 more sheets: Table S2C, Table S2D]
